# Supplementary material for: Bis(2,6-dimethyl­pyrazine-κN 4)diiodidozinc(II)
Source: Acta Crystallogr Sect E Struct Rep Online. 2008 Mar 5;64(Pt 4):m511. doi: 10.1107/S1600536808005382 (PMC2960900; doi:10.1107/S1600536808005382)
Supplement: Supplementary file 1 [file e-64-0m511-sup1.cif]

##############################################################################
###                                                                        ###
###        Electronic paper (Acta Crystallographica Section E)             ###
###                                                                        ###
##############################################################################
#                                                                            #
# This CIF contains the data in a paper accepted for publication in Acta     #
# Crystallographica Section E. It conforms to the requirements of Notes      #
# for Authors for Section E, and has been peer reviewed under the auspices   #
# of the IUCr Commission on Journals.                                        #
#                                                                            #
# Full details of the Crystallographic Information File format               #
# are given in the paper "The Crystallographic Information File (CIF):       #
# a New Standard Archive File for Crystallography" by S. R. Hall, F. H.      #
# Allen and I. D. Brown [Acta Cryst. (1991), A47, 655-685].                  #
#                                                                            #
# The current version of the core CIF dictionary is obtainable from          #
# ftp://ftp.iucr.org/pub/cif_core.dic. The current version number is 2.4.    #
#                                                                            #
# Software is freely available for graphical display of the structure(s) in  #
# this CIF.  For information consult the CIF home page http://www.iucr.org/  #
# cif/home.html                                                              #
#                                                                            #
# This file may be used for bona fide research purposes within the           #
# scientific community so long as proper attribution is given to the journal # 
# article from which it was obtained.                                        #
#                                                                            #
##############################################################################
                                             
data_I
_audit_creation_method     SHELXTL
_chemical_name_systematic
;
Bis(2,6-dimethylpyrazine-\kN^4^)diiodidozinc(II)
;
_chemical_name_common     ?
_chemical_formula_moiety     'C12 H16 I2 N4 Zn'
_chemical_formula_sum     'C12 H16 I2 N4 Zn'
_chemical_formula_iupac     '[Zn I2 (C6 H8 N2)2]'
_chemical_formula_weight     535.48
_chemical_melting_point     ?
_symmetry_cell_setting     Monoclinic
_symmetry_space_group_name_H-M     'P 21/c'
_symmetry_space_group_name_Hall     '-P 2ybc'
loop_
    _symmetry_equiv_pos_as_xyz
    'x, y, z'
    '-x, y+1/2, -z+1/2'
    '-x, -y, -z'
    'x, -y-1/2, z-1/2'
_cell_length_a     9.1825(7)
_cell_length_b     13.8144(10)
_cell_length_c     13.6242(10)
_cell_angle_alpha     90.00
_cell_angle_beta     98.3810(10)
_cell_angle_gamma     90.00
_cell_volume     1709.8(2)
_cell_formula_units_Z     4
_cell_measurement_reflns_used     2888
_cell_measurement_theta_min     2.68
_cell_measurement_theta_max     25.62
_cell_measurement_temperature     170(2)
_exptl_crystal_description     'rod'
_exptl_crystal_colour     'colorless'
_exptl_crystal_size_max     0.10
_exptl_crystal_size_mid     0.05
_exptl_crystal_size_min     0.05
_exptl_crystal_density_diffrn     2.080
_exptl_crystal_density_meas     ?
_exptl_crystal_density_method     'not measured'
_exptl_crystal_F_000     1008
_exptl_absorpt_coefficient_mu     5.041
_exptl_absorpt_correction_type     none
_exptl_absorpt_process_details     ?
_exptl_absorpt_correction_T_min     ?
_exptl_absorpt_correction_T_max     ?
_exptl_special_details
;
;
_diffrn_ambient_temperature     170(2)
_diffrn_radiation_type     MoK\a
_diffrn_radiation_wavelength     0.71073
_diffrn_radiation_source     'fine-focus sealed tube'
_diffrn_radiation_monochromator     graphite
_diffrn_measurement_device_type     'Bruker SMART CCD'
_diffrn_measurement_method     '\f and \w'
_diffrn_detector_area_resol_mean     ?
_diffrn_reflns_number     9413
_diffrn_reflns_av_R_equivalents     0.1089
_diffrn_reflns_av_sigmaI/netI     0.0872
_diffrn_reflns_theta_min     2.11
_diffrn_reflns_theta_max     26.00
_diffrn_reflns_theta_full     26.00
_diffrn_measured_fraction_theta_max     0.996
_diffrn_measured_fraction_theta_full     0.996
_diffrn_reflns_limit_h_min     -11
_diffrn_reflns_limit_h_max     11
_diffrn_reflns_limit_k_min     -17
_diffrn_reflns_limit_k_max     16
_diffrn_reflns_limit_l_min     -9
_diffrn_reflns_limit_l_max     16
_diffrn_standards_number     ?
_diffrn_standards_interval_count     ?
_diffrn_standards_interval_time     ?
_diffrn_standards_decay_%     ?
_refine_special_details
;
 Refinement of F^2^ against ALL reflections.  The weighted R-factor wR and
 goodness of fit S are based on F^2^, conventional R-factors R are based
 on F, with F set to zero for negative F^2^. The threshold expression of
 F^2^ > 2sigma(F^2^) is used only for calculating R-factors(gt) etc. and is
 not relevant to the choice of reflections for refinement.  R-factors based
 on F^2^ are statistically about twice as large as those based on F, and R-
 factors based on ALL data will be even larger.
;
_reflns_number_total     3344
_reflns_number_gt     2518
_reflns_threshold_expression     I>2\s(I)
_refine_ls_structure_factor_coef     Fsqd
_refine_ls_matrix_type     full
_refine_ls_R_factor_all     0.0415
_refine_ls_R_factor_gt     0.0319
_refine_ls_wR_factor_gt     0.0676
_refine_ls_wR_factor_ref     0.0688
_refine_ls_goodness_of_fit_ref     0.811
_refine_ls_restrained_S_all     0.811
_refine_ls_number_reflns     3344
_refine_ls_number_parameters     176
_refine_ls_number_restraints     0
_refine_ls_hydrogen_treatment     constr
_refine_ls_weighting_scheme     calc
_refine_ls_weighting_details
                 'calc w=1/[\s^2^(Fo^2^)+(0.0147P)^2^] where P=(Fo^2^+2Fc^2^)/3'
_atom_sites_solution_hydrogens     geom
_atom_sites_solution_primary     direct
_atom_sites_solution_secondary     difmap
_refine_ls_shift/su_max     0.001
_refine_ls_shift/su_mean     0.000
_refine_diff_density_max     0.809
_refine_diff_density_min     -1.275
_refine_ls_extinction_method     none
_refine_ls_extinction_coef     ?
loop_
    _atom_type_symbol
    _atom_type_description
    _atom_type_scat_dispersion_real
    _atom_type_scat_dispersion_imag
    _atom_type_scat_source
    'C' 'C' 0.0033 0.0016
                         'International Tables Vol C Tables 4.2.6.8 and 6.1.1.4'
    'H' 'H' 0.0000 0.0000
                         'International Tables Vol C Tables 4.2.6.8 and 6.1.1.4'
    'N' 'N' 0.0061 0.0033
                         'International Tables Vol C Tables 4.2.6.8 and 6.1.1.4'
    'Zn' 'Zn' 0.2839 1.4301
                         'International Tables Vol C Tables 4.2.6.8 and 6.1.1.4'
    'I' 'I' -0.4742 1.8119
                         'International Tables Vol C Tables 4.2.6.8 and 6.1.1.4'
_computing_data_collection     'SMART (Bruker, 1997)'
_computing_cell_refinement     'SAINT (Bruker, 1997)'
_computing_data_reduction     'SAINT (Bruker, 1997)'
_computing_structure_solution     'SHELXS97 (Sheldrick, 2008)'
_computing_structure_refinement     'SHELXL97 (Sheldrick, 2008)'
_computing_molecular_graphics     'SHELXTL (Sheldrick, 2008)'
_computing_publication_material     'SHELXTL (Sheldrick, 2008)'
loop_
    _atom_site_type_symbol
    _atom_site_label
    _atom_site_fract_x
    _atom_site_fract_y
    _atom_site_fract_z
    _atom_site_U_iso_or_equiv
    _atom_site_adp_type
    _atom_site_calc_flag
    _atom_site_refinement_flags
    _atom_site_occupancy
    _atom_site_disorder_assembly
    _atom_site_disorder_group
    Zn Zn1 0.07870(6) 0.24556(4) 0.76694(4) 0.02508(15) Uani d . 1 . .
    I I1 0.07868(4) 0.15009(3) 0.60725(2) 0.03357(11) Uani d . 1 . .
    I I2 0.19801(4) 0.41101(3) 0.79495(2) 0.03516(11) Uani d . 1 . .
    N N11 -0.1362(4) 0.2579(3) 0.7987(3) 0.0244(9) Uani d . 1 . .
    N N12 -0.4102(4) 0.2602(3) 0.8610(3) 0.0290(10) Uani d . 1 . .
    N N21 0.1716(4) 0.1540(3) 0.8789(3) 0.0247(9) Uani d . 1 . .
    N N22 0.3046(4) 0.0275(3) 1.0237(3) 0.0283(10) Uani d . 1 . .
    C C11 -0.2359(5) 0.1893(4) 0.7695(3) 0.0262(11) Uani d . 1 . .
    H H11 -0.2115 0.1387 0.7276 0.031 Uiso calc R 1 . .
    C C12 -0.3750(5) 0.1903(4) 0.7992(3) 0.0274(11) Uani d . 1 . .
    C C13 -0.3120(5) 0.3282(4) 0.8896(3) 0.0280(12) Uani d . 1 . .
    C C14 -0.1739(5) 0.3274(4) 0.8575(3) 0.0278(11) Uani d . 1 . .
    H H14 -0.1058 0.3778 0.8781 0.033 Uiso calc R 1 . .
    C C15 -0.4843(5) 0.1130(4) 0.7682(4) 0.0361(13) Uani d . 1 . .
    H H15A -0.5043 0.0768 0.8267 0.054 Uiso calc R 1 . .
    H H15B -0.4450 0.0688 0.7222 0.054 Uiso calc R 1 . .
    H H15C -0.5758 0.1422 0.7351 0.054 Uiso calc R 1 . .
    C C16 -0.3539(5) 0.4070(4) 0.9555(4) 0.0438(15) Uani d . 1 . .
    H H16A -0.4566 0.4258 0.9340 0.066 Uiso calc R 1 . .
    H H16B -0.2898 0.4631 0.9515 0.066 Uiso calc R 1 . .
    H H16C -0.3429 0.3837 1.0241 0.066 Uiso calc R 1 . .
    C C21 0.1310(5) 0.0616(4) 0.8802(3) 0.0278(12) Uani d . 1 . .
    H H21 0.0566 0.0385 0.8299 0.033 Uiso calc R 1 . .
    C C22 0.1950(5) -0.0025(4) 0.9535(3) 0.0302(12) Uani d . 1 . .
    C C23 0.3442(5) 0.1193(4) 1.0219(3) 0.0277(12) Uani d . 1 . .
    C C24 0.2793(5) 0.1839(4) 0.9502(3) 0.0265(11) Uani d . 1 . .
    H H24 0.3112 0.2494 0.9515 0.032 Uiso calc R 1 . .
    C C25 0.1460(6) -0.1051(4) 0.9560(4) 0.0391(14) Uani d . 1 . .
    H H25A 0.1946 -0.1436 0.9098 0.059 Uiso calc R 1 . .
    H H25B 0.0390 -0.1085 0.9366 0.059 Uiso calc R 1 . .
    H H25C 0.1720 -0.1308 1.0234 0.059 Uiso calc R 1 . .
    C C26 0.4667(6) 0.1544(4) 1.1002(3) 0.0406(14) Uani d . 1 . .
    H H26A 0.4261 0.1714 1.1606 0.061 Uiso calc R 1 . .
    H H26B 0.5133 0.2115 1.0756 0.061 Uiso calc R 1 . .
    H H26C 0.5401 0.1030 1.1152 0.061 Uiso calc R 1 . .
loop_
    _atom_site_aniso_label
    _atom_site_aniso_U_11
    _atom_site_aniso_U_22
    _atom_site_aniso_U_33
    _atom_site_aniso_U_12
    _atom_site_aniso_U_13
    _atom_site_aniso_U_23
    Zn1 0.0246(3) 0.0250(3) 0.0258(3) 0.0006(2) 0.0044(2) 0.0019(3)
    I1 0.0398(2) 0.0359(2) 0.02578(18) 0.00179(16) 0.00728(14) -0.00169(16)
    I2 0.0342(2) 0.0259(2) 0.0448(2) -0.00311(15) 0.00379(16) 0.00327(16)
    N11 0.023(2) 0.027(2) 0.023(2) 0.0031(18) 0.0014(17) 0.0060(19)
    N12 0.028(2) 0.034(3) 0.026(2) 0.005(2) 0.0062(18) 0.001(2)
    N21 0.025(2) 0.027(3) 0.0217(19) -0.0010(18) 0.0039(16) 0.0008(19)
    N22 0.028(2) 0.030(3) 0.026(2) 0.002(2) 0.0014(18) 0.000(2)
    C11 0.022(3) 0.028(3) 0.027(2) 0.004(2) -0.001(2) -0.002(2)
    C12 0.023(3) 0.029(3) 0.028(3) 0.003(2) 0.000(2) 0.007(2)
    C13 0.029(3) 0.030(3) 0.025(3) 0.004(2) 0.004(2) 0.003(2)
    C14 0.028(3) 0.026(3) 0.028(3) 0.001(2) 0.000(2) 0.000(2)
    C15 0.024(3) 0.038(3) 0.045(3) -0.006(3) 0.003(2) -0.008(3)
    C16 0.032(3) 0.049(4) 0.051(3) 0.001(3) 0.009(3) -0.011(3)
    C21 0.029(3) 0.028(3) 0.026(3) -0.003(2) 0.004(2) -0.004(2)
    C22 0.032(3) 0.029(3) 0.030(3) 0.000(2) 0.008(2) -0.001(2)
    C23 0.030(3) 0.032(3) 0.021(2) -0.003(2) 0.004(2) -0.004(2)
    C24 0.023(2) 0.029(3) 0.029(3) -0.001(2) 0.008(2) -0.002(2)
    C25 0.050(3) 0.030(3) 0.034(3) -0.002(3) -0.003(3) 0.007(3)
    C26 0.041(3) 0.045(4) 0.033(3) -0.008(3) -0.006(2) 0.002(3)
_geom_special_details
;
 All esds (except the esd in the dihedral angle between two l.s. planes)
 are estimated using the full covariance matrix.  The cell esds are taken
 into account individually in the estimation of esds in distances, angles
 and torsion angles; correlations between esds in cell parameters are only
 used when they are defined by crystal symmetry.  An approximate (isotropic)
 treatment of cell esds is used for estimating esds involving l.s. planes.
;
loop_
    _geom_bond_atom_site_label_1
    _geom_bond_atom_site_label_2
    _geom_bond_site_symmetry_2
    _geom_bond_distance
    _geom_bond_publ_flag
    Zn1 N21 . 2.068(4) ?
    Zn1 N11 . 2.088(4) ?
    Zn1 I2 . 2.5393(7) ?
    Zn1 I1 . 2.5442(6) ?
    N11 C14 . 1.328(6) ?
    N11 C11 . 1.337(6) ?
    N12 C13 . 1.321(6) ?
    N12 C12 . 1.351(6) ?
    N21 C21 . 1.331(6) ?
    N21 C24 . 1.346(5) ?
    N22 C23 . 1.321(6) ?
    N22 C22 . 1.348(6) ?
    C11 C12 . 1.395(7) ?
    C11 H11 . 0.9500 ?
    C12 C15 . 1.485(7) ?
    C13 C14 . 1.401(7) ?
    C13 C16 . 1.496(7) ?
    C14 H14 . 0.9500 ?
    C15 H15A . 0.9800 ?
    C15 H15B . 0.9800 ?
    C15 H15C . 0.9800 ?
    C16 H16A . 0.9800 ?
    C16 H16B . 0.9800 ?
    C16 H16C . 0.9800 ?
    C21 C22 . 1.398(7) ?
    C21 H21 . 0.9500 ?
    C22 C25 . 1.489(7) ?
    C23 C24 . 1.392(6) ?
    C23 C26 . 1.513(6) ?
    C24 H24 . 0.9500 ?
    C25 H25A . 0.9800 ?
    C25 H25B . 0.9800 ?
    C25 H25C . 0.9800 ?
    C26 H26A . 0.9800 ?
    C26 H26B . 0.9800 ?
    C26 H26C . 0.9800 ?
loop_
    _geom_angle_atom_site_label_1
    _geom_angle_atom_site_label_2
    _geom_angle_atom_site_label_3
    _geom_angle_site_symmetry_1
    _geom_angle_site_symmetry_3
    _geom_angle
    _geom_angle_publ_flag
    N21 Zn1 N11 . . 101.39(14) ?
    N21 Zn1 I2 . . 108.49(11) ?
    N11 Zn1 I2 . . 107.19(12) ?
    N21 Zn1 I1 . . 105.22(11) ?
    N11 Zn1 I1 . . 109.72(10) ?
    I2 Zn1 I1 . . 122.78(2) ?
    C14 N11 C11 . . 117.7(4) ?
    C14 N11 Zn1 . . 121.4(3) ?
    C11 N11 Zn1 . . 120.5(3) ?
    C13 N12 C12 . . 118.6(4) ?
    C21 N21 C24 . . 117.6(4) ?
    C21 N21 Zn1 . . 120.7(3) ?
    C24 N21 Zn1 . . 121.7(3) ?
    C23 N22 C22 . . 117.5(4) ?
    N11 C11 C12 . . 121.5(5) ?
    N11 C11 H11 . . 119.2 ?
    C12 C11 H11 . . 119.2 ?
    N12 C12 C11 . . 120.0(5) ?
    N12 C12 C15 . . 118.6(4) ?
    C11 C12 C15 . . 121.3(5) ?
    N12 C13 C14 . . 120.8(5) ?
    N12 C13 C16 . . 118.1(4) ?
    C14 C13 C16 . . 121.1(5) ?
    N11 C14 C13 . . 121.4(5) ?
    N11 C14 H14 . . 119.3 ?
    C13 C14 H14 . . 119.3 ?
    C12 C15 H15A . . 109.5 ?
    C12 C15 H15B . . 109.5 ?
    H15A C15 H15B . . 109.5 ?
    C12 C15 H15C . . 109.5 ?
    H15A C15 H15C . . 109.5 ?
    H15B C15 H15C . . 109.5 ?
    C13 C16 H16A . . 109.5 ?
    C13 C16 H16B . . 109.5 ?
    H16A C16 H16B . . 109.5 ?
    C13 C16 H16C . . 109.5 ?
    H16A C16 H16C . . 109.5 ?
    H16B C16 H16C . . 109.5 ?
    N21 C21 C22 . . 121.8(4) ?
    N21 C21 H21 . . 119.1 ?
    C22 C21 H21 . . 119.1 ?
    N22 C22 C21 . . 120.3(5) ?
    N22 C22 C25 . . 118.2(4) ?
    C21 C22 C25 . . 121.5(5) ?
    N22 C23 C24 . . 122.5(4) ?
    N22 C23 C26 . . 118.2(4) ?
    C24 C23 C26 . . 119.2(5) ?
    N21 C24 C23 . . 120.3(5) ?
    N21 C24 H24 . . 119.9 ?
    C23 C24 H24 . . 119.9 ?
    C22 C25 H25A . . 109.5 ?
    C22 C25 H25B . . 109.5 ?
    H25A C25 H25B . . 109.5 ?
    C22 C25 H25C . . 109.5 ?
    H25A C25 H25C . . 109.5 ?
    H25B C25 H25C . . 109.5 ?
    C23 C26 H26A . . 109.5 ?
    C23 C26 H26B . . 109.5 ?
    H26A C26 H26B . . 109.5 ?
    C23 C26 H26C . . 109.5 ?
    H26A C26 H26C . . 109.5 ?
    H26B C26 H26C . . 109.5 ?
data_global
_journal_date_recd_electronic     2008-02-21
_journal_date_accepted     2008-02-26
_journal_name_full     'Acta Crystallographica, Section E'
_journal_year     2008
_journal_volume     64
_journal_issue      4
_journal_page_first     m511
_journal_page_last     m511
_journal_paper_category     QM
_journal_coeditor_code     DN2320
_publ_contact_author_name     'Youngmee Kim'
_publ_contact_author_address
;
Division of Nano Sciences, Ewha Womans University,
Seoul 120-750, Korea
;
_publ_contact_author_email     ymeekim@ewha.ac.kr
_publ_contact_author_fax     '+82-2-3277-3419'
_publ_contact_author_phone     '+82-2-3277-3589'
_publ_section_title
;
Bis(2,6-dimethylpyrazine-\k<i>N</i>^4^)diiodidozinc(II)
;
loop_
    _publ_author_name
    _publ_author_footnote
    _publ_author_address
    'Lee, Sun Hwa' .
;
Department of Fine Chemistry, and Eco-Product and Materials Education Center,
Seoul National University of Technology, Seoul 139-743, Republic of Korea
;
    'Kim, Sea-Hyun' .
;
Tree Breeding Division, Korea Forest Research Institute,
Suwon 441-350, Republic of Korea
;
    'Kim, Pan-Gi' .
;
Department of Forest Resources and Environment, Kyungpook National
University, Sangju 742-711, Republic of Korea
;
    'Kim, Cheal' .
;
Department of Fine Chemistry, and Eco-Product and Materials Education Center,
Seoul National University of Technology, Seoul 139-743, Republic of Korea
;
    'Kim, Youngmee' .
;
Division of Nano Sciences, Ewha Womans University, Seoul 120-750,
Republic of Korea
;
