# Supplementary material for: Bis(2,6-dimethyl­pyrazine-κN 4)diiodidozinc(II)
Source: Acta Crystallogr Sect E Struct Rep Online. 2008 Mar 5;64(Pt 4):m511. doi: 10.1107/S1600536808005382 (PMC2960900; doi:10.1107/S1600536808005382)
Supplement: Supplementary file 2 [file e-64-0m511-Isup2.hkl]

# 
# h,k,l, Fc-squared, Fo-squared, sigma(Fo-squared) and status flag 
# 
data_I
_shelx_title ' yk546P21c in P2(1)/c' 
_shelx_refln_list_code          4 
_shelx_F_calc_maximum      361.16 
_exptl_crystal_F_000      1008.00 
_reflns_d_resolution_high  0.8107 
 
loop_ 
 _symmetry_equiv_pos_as_xyz 
 'x, y, z' 
 '-x, y+1/2, -z+1/2' 
 '-x, -y, -z' 
 'x, -y-1/2, z-1/2' 
 
_cell_length_a     9.1825 
_cell_length_b    13.8144 
_cell_length_c    13.6242 
_cell_angle_alpha  90.000 
_cell_angle_beta   98.381 
_cell_angle_gamma  90.000 
 
_shelx_F_squared_multiplier     1.000 
 
loop_ 
 _refln_index_h 
 _refln_index_k 
 _refln_index_l 
 _refln_F_squared_calc 
 _refln_F_squared_meas 
 _refln_F_squared_sigma 
 _refln_observed_status 
   1   0   0    78607.48    63292.04    501.73 o 
   2   0   0     3515.90     3277.34    143.72 o 
   3   0   0    25899.69    25436.93    465.14 o 
   4   0   0     8110.34     8075.97    313.14 o 
   5   0   0     1512.20     1466.42    177.26 o 
   6   0   0     6694.13     6508.95    371.50 o 
   7   0   0    33544.07    31011.08   2879.27 o 
   8   0   0    18410.78    19039.05    716.88 o 
   9   0   0      395.73      447.29    234.75 o 
  10   0   0     3633.28     3781.24    441.62 o 
  11   0   0     2389.18     3449.37    476.90 o 
   1   1   0    27002.39    24677.99   2177.07 o 
   2   1   0    74136.36    67027.33   4564.08 o 
   3   1   0    22029.86    20740.90    949.67 o 
   4   1   0    17344.71    15951.99    561.61 o 
   5   1   0    13785.78    13511.04    323.95 o 
   6   1   0     4126.14     3832.08    187.78 o 
   7   1   0       20.51       26.52     75.78 o 
   8   1   0     8559.20     9304.41    371.33 o 
   9   1   0    12138.60    12881.30    465.42 o 
  10   1   0     5030.72     5519.15    364.04 o 
  11   1   0      401.27      434.47    218.73 o 
   0   2   0    20861.77    20848.15   2429.71 o 
   1   2   0    10009.97    10171.33    656.58 o 
   2   2   0    21396.47    20001.51   1150.01 o 
   3   2   0     3584.58     3158.12    196.07 o 
   4   2   0     6177.50     5508.32    443.52 o 
   5   2   0    14927.38    13671.34    836.70 o 
   6   2   0    14951.29    13862.18    940.98 o 
   7   2   0     1308.26     1271.98    126.98 o 
   8   2   0       69.91       62.32     91.47 o 
   9   2   0      576.85      616.78    174.32 o 
  10   2   0      176.05      222.20    183.07 o 
  11   2   0      168.78      141.55    300.51 o 
   1   3   0    33866.61    32981.47   2376.85 o 
   2   3   0     4358.86     4286.86    237.85 o 
   3   3   0    12008.71    10952.36    569.13 o 
   4   3   0    30219.21    27332.93   1662.72 o 
   5   3   0     1785.70     1656.42    117.36 o 
   6   3   0     6731.96     6756.93    479.54 o 
   7   3   0     2924.35     2729.16    168.89 o 
   8   3   0       53.24       75.31     99.55 o 
   9   3   0     1284.80     1299.96    207.95 o 
  10   3   0      487.85      626.29    283.96 o 
  11   3   0     1667.76     1825.42    222.70 o 
   0   4   0    34367.27    34922.56   4232.00 o 
   1   4   0     1818.18     1828.40    115.96 o 
   2   4   0     2043.40     2085.28    119.85 o 
   3   4   0     7237.19     7179.30    406.42 o 
   4   4   0      369.39      387.68     44.49 o 
   5   4   0     2102.66     1926.13    112.75 o 
   6   4   0     1122.32     1087.55    100.67 o 
   7   4   0     4099.27     3803.37    396.33 o 
   8   4   0     1304.81     1301.19    126.83 o 
   9   4   0       18.43       64.49    119.24 o 
  10   4   0      282.87      357.98    157.12 o 
   1   5   0      463.68      468.26     35.53 o 
   2   5   0       20.78       22.20     25.30 o 
   3   5   0    10380.71    10669.04    627.89 o 
   4   5   0     2616.24     2459.38     95.74 o 
   5   5   0      893.71      881.34     66.20 o 
   6   5   0      496.88      496.25     84.71 o 
   7   5   0      771.55      740.50    104.55 o 
   8   5   0        0.39        6.87     84.99 o 
   9   5   0       95.08      100.48    105.69 o 
  10   5   0       58.52       60.81    172.59 o 
   0   6   0     8178.62     7494.10   1033.83 o 
   1   6   0      375.01      358.30     37.40 o 
   2   6   0     5499.11     4890.14    308.36 o 
   3   6   0    10872.18    11084.77    837.53 o 
   4   6   0       21.66       25.29     40.68 o 
   5   6   0    10641.64    10161.82    690.04 o 
   6   6   0     1361.48     1512.47    120.07 o 
   7   6   0     1619.21     1685.01    134.18 o 
   8   6   0      766.54      799.09    120.93 o 
   9   6   0      322.31      357.28    136.93 o 
  10   6   0      894.99     1025.86    221.48 o 
   1   7   0     7219.10     6753.80    477.69 o 
   2   7   0     4926.81     4085.89    328.06 o 
   3   7   0     1357.11     1413.64    123.42 o 
   4   7   0     1118.83     1144.07     94.42 o 
   5   7   0      292.06      270.06     69.54 o 
   6   7   0     7502.76     7479.08    348.75 o 
   7   7   0      528.69      572.30    105.46 o 
   8   7   0     2288.26     2342.04    196.05 o 
   9   7   0     2611.48     2373.33    238.33 o 
  10   7   0      218.66      194.33    182.09 o 
   0   8   0     7162.15     7217.06    852.84 o 
   1   8   0     6196.66     5542.53    435.65 o 
   2   8   0     8594.17     8466.78    690.40 o 
   3   8   0      295.00      319.91     57.12 o 
   4   8   0     1972.84     2158.98    191.29 o 
   5   8   0     5532.82     5583.18    439.16 o 
   6   8   0     4005.84     3942.89    367.93 o 
   7   8   0     2132.84     2214.97    260.36 o 
   8   8   0      611.19      683.50    152.66 o 
   9   8   0       69.64       46.04    141.69 o 
   1   9   0      151.43      153.16     47.84 o 
   2   9   0     1325.85     1309.95     75.13 o 
   3   9   0    30053.39    29479.23   3532.96 o 
   4   9   0    38646.41    38798.74   3962.43 o 
   5   9   0     4151.96     3778.80    541.13 o 
   6   9   0     1193.59     1153.88    149.03 o 
   7   9   0     2476.95     2431.62    245.30 o 
   8   9   0     1121.32     1143.85    215.68 o 
   9   9   0       82.92      -11.88    176.73 o 
   0  10   0     4835.47     4894.42    561.62 o 
   1  10   0    12433.39    12132.07   1091.00 o 
   2  10   0    21257.95    20074.83   1857.41 o 
   3  10   0     2968.92     3128.90    320.03 o 
   4  10   0     5515.20     5144.88    656.27 o 
   5  10   0    20365.42    18817.91   2189.24 o 
   6  10   0    11221.34    10890.77   1061.86 o 
   7  10   0      535.58      550.57    180.39 o 
   8  10   0      444.58      457.00    196.53 o 
   9  10   0      517.29      478.22    207.04 o 
   1  11   0     3981.23     4006.58    356.62 o 
   2  11   0    13207.51    12430.50   1387.92 o 
   3  11   0    10450.32    10518.25   1316.41 o 
   4  11   0     3548.77     3730.05    594.52 o 
   5  11   0     2464.00     2380.47    322.00 o 
   6  11   0      373.85      330.06    129.44 o 
   7  11   0      193.22       94.83    157.26 o 
   8  11   0     1940.15     2327.42    356.48 o 
   0  12   0    25608.69    25433.42   3297.57 o 
   1  12   0     7271.58     7228.56    888.98 o 
   2  12   0      887.35     1024.23    134.11 o 
   3  12   0     4170.64     4087.19    618.54 o 
   4  12   0      208.11      223.76    116.72 o 
   5  12   0      541.85      638.18    142.32 o 
   6  12   0      379.39      307.92    143.10 o 
   7  12   0     3216.00     3219.46    617.14 o 
   1  13   0     2563.34     2627.18    196.47 o 
   2  13   0     1837.98     2059.10    401.05 o 
   3  13   0      590.42      674.33    141.30 o 
   4  13   0      623.33      735.27    145.38 o 
   5  13   0      430.21      427.85    145.95 o 
   6  13   0     1563.36     1572.13    198.06 o 
   7  13   0      196.86      331.09    202.03 o 
   0  14   0       98.01      180.31    204.26 o 
   1  14   0      275.69      287.40    121.63 o 
   2  14   0      149.97      112.63    121.54 o 
   3  14   0       71.26       20.92    126.07 o 
   4  14   0        1.93      -11.29    134.21 o 
   5  14   0       16.49      -20.21    141.22 o 
   6  14   0        8.96       29.01    152.46 o 
   1  15   0     3968.37     3367.49    421.15 o 
   2  15   0     2230.24     1665.24    238.21 o 
   3  15   0       31.04       42.62    164.98 o 
   4  15   0     1477.72     1728.21    311.67 o 
   5  15   0        6.48      -26.56    149.80 o 
   0  16   0     1746.02     1594.03    351.03 o 
   1  16   0      382.70      471.24    264.36 o 
   2  16   0      702.52      927.67    323.60 o 
   3  16   0     1010.96      977.52    237.75 o 
 -11   1   1      598.00      587.35    177.66 o 
 -10   1   1       13.95       39.91    167.84 o 
  -9   1   1      406.75      451.88    163.02 o 
  -8   1   1      115.51      117.24     91.46 o 
  -7   1   1    12638.94    12933.69    648.94 o 
  -6   1   1    14827.53    14790.70    483.22 o 
  -5   1   1       88.10       52.27     67.29 o 
  -4   1   1    20143.15    20548.82    777.85 o 
  -3   1   1    20689.38    21500.21   1030.67 o 
  -2   1   1     2255.89     2482.62     85.07 o 
  -1   1   1       66.57       56.38     19.88 o 
   0   1   1     1715.43     1902.60     87.54 o 
   1   1   1    27107.77    25668.13    913.77 o 
   2   1   1      945.77      864.26     48.03 o 
   3   1   1    17261.56    14684.10    778.72 o 
   4   1   1    29052.61    23531.12   1303.22 o 
   5   1   1      405.40      340.48     52.92 o 
   6   1   1      586.35      493.86     68.08 o 
   7   1   1       39.48       25.73     77.17 o 
   8   1   1     2455.53     2571.22    255.44 o 
   9   1   1      517.48      613.98    175.78 o 
  10   1   1      381.61      539.16    204.83 o 
  11   1   1     2552.70     3125.96    332.31 o 
 -11   2   1       32.66       31.63    152.19 o 
 -10   2   1       44.95       19.98    129.55 o 
  -9   2   1      702.85      885.86    254.78 o 
  -8   2   1     5933.78     6022.41    443.28 o 
  -7   2   1      443.36      506.75     97.17 o 
  -6   2   1    20232.40    20149.15    521.11 o 
  -5   2   1    50507.77    49341.57   2538.90 o 
  -4   2   1     9318.09     9374.25    947.92 o 
  -3   2   1       79.13       65.76     34.51 o 
  -2   2   1       13.05       27.66     22.78 o 
  -1   2   1      212.27      284.18     29.84 o 
   0   2   1      458.92      504.23     21.73 o 
   1   2   1     5843.75     6121.17    435.33 o 
   2   2   1   126105.88   106637.85   6330.16 o 
   3   2   1    37686.80    33109.42   2161.10 o 
   4   2   1      145.76      119.24     43.20 o 
   5   2   1     7621.22     6698.67    428.72 o 
   6   2   1     2527.22     2497.16    148.90 o 
   7   2   1      340.10      476.92    100.49 o 
   8   2   1        7.93       16.81    120.13 o 
   9   2   1     5032.98     5298.00    328.96 o 
  10   2   1     3259.22     3551.81    315.02 o 
  11   2   1       75.87      163.05    204.50 o 
 -11   3   1      200.60      288.50    203.41 o 
 -10   3   1       84.63       92.20    128.51 o 
  -9   3   1     1867.87     1838.36    180.10 o 
  -8   3   1     3000.66     2915.56    161.59 o 
  -7   3   1     4000.45     3756.68    182.69 o 
  -6   3   1     5385.63     4653.01    429.21 o 
  -5   3   1     1374.60     1301.10    102.68 o 
  -4   3   1     2580.66     2736.47    158.67 o 
  -3   3   1    14326.19    14391.69    511.77 o 
  -2   3   1    20524.94    20453.07   1307.67 o 
  -1   3   1    33426.88    33443.03   2140.82 o 
   0   3   1    18207.92    18067.91   1151.08 o 
   1   3   1     7994.58     8171.45    474.44 o 
   2   3   1     3540.57     3421.86    296.34 o 
   3   3   1     5999.35     5590.39    370.16 o 
   4   3   1    17821.98    15445.82    896.34 o 
   5   3   1     7310.52     6875.96    390.10 o 
   6   3   1     2791.78     2599.00    235.23 o 
   7   3   1     2234.77     2063.77    171.99 o 
   8   3   1     1143.62     1015.51    133.89 o 
   9   3   1     1136.35     1168.31    204.80 o 
  10   3   1     1825.63     2026.45    271.13 o 
 -10   4   1     1698.93     1619.37    247.15 o 
  -9   4   1       15.50       68.11     98.40 o 
  -8   4   1     1016.29     1088.07    118.64 o 
  -7   4   1     2911.85     3056.63    156.42 o 
  -6   4   1      246.57      194.54     58.24 o 
  -5   4   1     1491.19     1488.20     83.60 o 
  -4   4   1     7863.21     7861.52    355.23 o 
  -3   4   1    24981.48    23729.51   1317.16 o 
  -2   4   1    11510.78    11287.40    803.17 o 
  -1   4   1    13382.80    12730.29   1008.44 o 
   0   4   1    40556.18    39182.26   3054.32 o 
   1   4   1     7968.36     7986.59    519.76 o 
   2   4   1     3895.62     4094.01    191.08 o 
   3   4   1      643.98      682.82     48.28 o 
   4   4   1     9968.33     9458.47    546.40 o 
   5   4   1     7119.06     6917.63    354.23 o 
   6   4   1      626.53      667.60    115.50 o 
   7   4   1    13302.52    12409.10   1157.21 o 
   8   4   1     5557.42     5445.95    321.48 o 
   9   4   1       12.70        3.53    143.87 o 
  10   4   1      615.09      689.44    300.95 o 
 -10   5   1      681.45      794.33    216.29 o 
  -9   5   1     3181.40     3346.77    235.16 o 
  -8   5   1      153.18      188.92     92.28 o 
  -7   5   1     6052.38     6013.71    227.82 o 
  -6   5   1     4165.38     4202.67    193.78 o 
  -5   5   1      874.05      891.89     72.73 o 
  -4   5   1    15860.85    16092.26    789.87 o 
  -3   5   1     2117.65     2089.48    135.29 o 
  -2   5   1    21879.90    22752.41   1826.72 o 
  -1   5   1    19297.76    18760.56   1652.17 o 
   0   5   1     2911.25     3074.93    225.86 o 
   1   5   1    17906.83    16838.16   1115.83 o 
   2   5   1     2640.65     2425.10    171.13 o 
   3   5   1     5007.61     4942.08    360.43 o 
   4   5   1     5536.96     5271.84    243.01 o 
   5   5   1      809.12      697.93     93.73 o 
   6   5   1     4648.52     4287.79    193.60 o 
   7   5   1     1218.97     1198.47    357.57 o 
   8   5   1     2226.79     2254.97    157.79 o 
   9   5   1     3240.56     3479.11    242.06 o 
  10   5   1       12.44       59.26    147.01 o 
 -10   6   1      133.58      157.18    188.09 o 
  -9   6   1      231.42      208.51    127.63 o 
  -8   6   1        2.19       12.60    105.15 o 
  -7   6   1       71.31       93.71     81.69 o 
  -6   6   1      106.65      127.14     75.18 o 
  -5   6   1     5789.60     5917.67    284.73 o 
  -4   6   1     3600.95     3716.79    227.17 o 
  -3   6   1     1169.11     1191.85     77.50 o 
  -2   6   1      278.06      351.58     40.58 o 
  -1   6   1     1477.11     1529.90    160.19 o 
   0   6   1        6.17       14.56     27.63 o 
   1   6   1     5002.50     4766.77    399.31 o 
   2   6   1    14633.75    13956.41   1020.22 o 
   3   6   1     3171.94     2936.35    184.78 o 
   4   6   1      883.04     1001.54     77.59 o 
   5   6   1      120.51      111.59     60.52 o 
   6   6   1      411.87      431.88     79.71 o 
   7   6   1       65.00       91.02     80.52 o 
   8   6   1      166.38      229.44     99.92 o 
   9   6   1     1378.50     1313.59    154.22 o 
  10   6   1      171.11      216.93    195.24 o 
 -10   7   1      681.69      622.64    177.06 o 
  -9   7   1     4055.23     3527.93    305.30 o 
  -8   7   1     1834.86     1849.78    193.73 o 
  -7   7   1        0.47       -7.36     93.33 o 
  -6   7   1        9.22      -23.98     93.61 o 
  -5   7   1     3942.42     3841.07    332.23 o 
  -4   7   1     4392.27     4389.99    272.89 o 
  -3   7   1      843.89      811.76     65.57 o 
  -2   7   1    32666.15    32856.02   2286.38 o 
  -1   7   1    42901.49    41388.76   3620.87 o 
   0   7   1     1658.81     1483.11    123.87 o 
   1   7   1     1233.84     1183.21     89.43 o 
   2   7   1      707.73      630.97     50.61 o 
   3   7   1     1357.04     1339.91    124.32 o 
   4   7   1        0.86       13.49     50.42 o 
   5   7   1     8904.45     9022.42    553.07 o 
   6   7   1    18518.96    17946.57   1007.26 o 
   7   7   1     2798.60     2778.83    166.20 o 
   8   7   1      658.10      764.15    126.36 o 
   9   7   1     1822.31     1905.70    208.15 o 
  10   7   1      345.13      505.19    215.43 o 
  -9   8   1      243.79      245.25    181.20 o 
  -8   8   1      826.43      819.03    187.93 o 
  -7   8   1      681.20      851.71    212.54 o 
  -6   8   1      147.36      207.28    121.47 o 
  -5   8   1      493.50      397.66     97.94 o 
  -4   8   1     9272.84     9217.92    769.88 o 
  -3   8   1    33272.88    32683.12   2813.06 o 
  -2   8   1    10392.33    10165.27    709.12 o 
  -1   8   1    11168.47    11351.99   1011.13 o 
   0   8   1    28403.45    27693.64   2398.22 o 
   1   8   1     6706.06     6370.70    436.85 o 
   2   8   1      638.88      732.83     77.92 o 
   3   8   1      300.23      299.02     58.05 o 
   4   8   1     6984.49     6871.99    773.15 o 
   5   8   1     9584.62    10009.22    509.75 o 
   6   8   1        1.95       22.83     70.80 o 
   7   8   1    10159.46    10235.92    704.69 o 
   8   8   1     5934.01     6196.77    414.50 o 
   9   8   1       45.10       85.49    144.47 o 
  -9   9   1      477.19      429.67    190.32 o 
  -8   9   1     1147.67     1335.62    229.09 o 
  -7   9   1       92.18       84.43    137.20 o 
  -6   9   1       14.09       10.78    114.21 o 
  -5   9   1      811.60      723.25    122.54 o 
  -4   9   1      749.46      739.56    114.71 o 
  -3   9   1       19.58       31.84     53.70 o 
  -2   9   1     4286.67     4244.97    308.12 o 
  -1   9   1     8576.62     8460.25    760.74 o 
   0   9   1     2002.06     1962.76    156.66 o 
   1   9   1       20.78       13.23     43.98 o 
   2   9   1      418.88      395.33     55.58 o 
   3   9   1      250.17      260.98     71.61 o 
   4   9   1       91.73       57.47     71.67 o 
   5   9   1     1195.11     1350.45    176.64 o 
   6   9   1     1302.05     1411.55    160.28 o 
   7   9   1     1513.76     1497.65    153.33 o 
   8   9   1        1.63       47.93    135.15 o 
   9   9   1      251.86      311.22    159.81 o 
  -9  10   1      129.00      127.76    187.12 o 
  -8  10   1     2439.74     2537.92    278.60 o 
  -7  10   1     1176.71     1089.44    209.30 o 
  -6  10   1      942.95      987.21    232.79 o 
  -5  10   1      961.98      882.76    153.15 o 
  -4  10   1       82.06       57.12     87.76 o 
  -3  10   1     2497.24     2390.78    312.32 o 
  -2  10   1     1042.59     1037.82     86.53 o 
  -1  10   1     1989.66     1915.23    185.59 o 
   0  10   1     4780.59     4577.92    437.31 o 
   1  10   1      287.39      292.36     58.21 o 
   2  10   1      991.51     1061.12    120.79 o 
   3  10   1     1773.82     2136.76    296.65 o 
   4  10   1      440.03      466.56     99.39 o 
   5  10   1     1138.38     1076.66    229.96 o 
   6  10   1        9.21       14.14    106.91 o 
   7  10   1     1452.91     1476.30    184.80 o 
   8  10   1      933.03      969.17    223.64 o 
  -8  11   1     1081.57     1026.89    270.24 o 
  -7  11   1      127.97      238.62    171.89 o 
  -6  11   1      575.06      521.86    171.97 o 
  -5  11   1      174.49      250.43    119.23 o 
  -4  11   1     2533.18     2202.66    381.51 o 
  -3  11   1      388.85      383.46    110.11 o 
  -2  11   1    14725.02    13657.77    912.31 o 
  -1  11   1    17462.94    15473.77   1133.75 o 
   0  11   1      104.91       81.10     59.23 o 
   1  11   1     6420.17     6690.46    759.46 o 
   2  11   1     2292.54     2519.40    228.68 o 
   3  11   1      151.27      190.12     84.56 o 
   4  11   1      778.39      900.10    138.34 o 
   5  11   1     2526.11     2483.80    229.74 o 
   6  11   1     9173.46     8929.65    945.05 o 
   7  11   1      279.75      361.13    154.27 o 
   8  11   1     1231.20     1399.32    315.97 o 
  -8  12   1      597.64      548.96    221.89 o 
  -7  12   1     1102.46     1336.47    248.47 o 
  -6  12   1      511.25      368.03    181.70 o 
  -5  12   1     1208.14     1090.00    160.10 o 
  -4  12   1     5754.27     5526.01    799.79 o 
  -3  12   1     3402.05     3160.45    505.53 o 
  -2  12   1      395.86      408.40     94.64 o 
  -1  12   1     2973.23     2743.95    207.57 o 
   0  12   1     6641.30     6109.31    442.20 o 
   1  12   1     7471.59     7628.16    627.72 o 
   2  12   1      399.18      351.18    110.31 o 
   3  12   1      278.82      358.32    113.70 o 
   4  12   1     2216.74     2159.75    554.84 o 
   5  12   1      279.97      327.82    130.78 o 
   6  12   1      476.42      543.03    153.49 o 
   7  12   1     2214.82     2468.48    243.79 o 
  -7  13   1     2693.07     2629.24    577.94 o 
  -6  13   1     1453.32     1552.36    273.08 o 
  -5  13   1        1.10      -21.03    121.13 o 
  -4  13   1     2135.42     2084.95    285.40 o 
  -3  13   1     5468.57     5298.03    858.67 o 
  -2  13   1      770.53      751.33    113.61 o 
  -1  13   1     1535.29     1578.41    163.46 o 
   0  13   1     4070.47     4302.75    363.90 o 
   1  13   1     1143.79     1179.17    145.87 o 
   2  13   1       43.62       11.34    100.95 o 
   3  13   1     3136.11     3034.75    499.93 o 
   4  13   1     6209.73     6402.84   1049.07 o 
   5  13   1     2041.19     2446.46    377.79 o 
   6  13   1      152.38      220.87    151.81 o 
   7  13   1       23.80       68.75    157.02 o 
  -6  14   1     2368.59     2990.51    443.37 o 
  -5  14   1     5688.45     5844.23    632.64 o 
  -4  14   1      765.15      684.16    160.69 o 
  -3  14   1     1626.58     1600.60    187.46 o 
  -2  14   1     1036.50     1174.65    210.55 o 
  -1  14   1       81.51      100.02    114.48 o 
   0  14   1     2203.55     1946.77    220.81 o 
   1  14   1     1287.57     1199.07    197.50 o 
   2  14   1     9646.07     8500.03    398.59 o 
   3  14   1     3600.48     3143.89    282.98 o 
   4  14   1      261.32      384.30    147.92 o 
   5  14   1     3040.17     2838.18    337.19 o 
   6  14   1      516.31      589.93    178.23 o 
  -5  15   1      101.75      111.30    182.39 o 
  -4  15   1      754.06      808.58    178.29 o 
  -3  15   1      452.56      461.56    156.00 o 
  -2  15   1      245.86      178.57    244.33 o 
  -1  15   1      118.55      133.88    158.14 o 
   0  15   1      202.56      129.21    156.40 o 
   1  15   1      165.88      172.10    162.63 o 
   2  15   1       17.14       45.03    161.83 o 
   3  15   1     1171.82      948.96    221.26 o 
   4  15   1      991.87      993.93    219.81 o 
   5  15   1       93.76      121.16    153.50 o 
  -3  16   1       14.38       72.30    263.49 o 
  -2  16   1        5.90       78.39    239.10 o 
  -1  16   1      498.30      453.82    283.09 o 
   0  16   1      128.55       34.41    253.48 o 
   1  16   1      289.38      206.00    269.59 o 
   2  16   1      762.45      636.05    206.62 o 
   3  16   1      918.59      934.07    227.88 o 
   0  17   1     1367.73     1164.60    356.26 o 
 -11   0   2     2797.57     2310.03    391.97 o 
  -9   0   2      197.63      239.10    204.70 o 
  -8   0   2      620.61      830.98    221.25 o 
  -7   0   2     1897.33     1904.12    251.73 o 
  -6   0   2       66.50      126.74    124.13 o 
  -5   0   2      182.49      191.63    104.53 o 
  -4   0   2    28606.79    30119.72    559.65 o 
  -2   0   2       60.03       49.85     30.86 o 
  -1   0   2    10765.56    11976.04   1093.39 o 
   0   0   2    35447.43    38064.36    286.36 o 
   1   0   2    14223.69    14860.72    357.21 o 
   2   0   2     2111.04     1961.97     67.15 o 
   3   0   2     2755.99     2455.77    146.94 o 
   4   0   2    37155.30    30473.21   3349.14 o 
   5   0   2    20366.96    15189.57   2681.54 o 
   6   0   2     3804.19     2947.58    442.93 o 
   7   0   2    18679.25    18614.85    684.21 o 
   8   0   2     5422.64     5981.52    457.74 o 
   9   0   2       88.33       27.44    211.67 o 
  10   0   2      202.98      244.33    269.16 o 
 -11   1   2       89.79      140.35    185.23 o 
 -10   1   2     1082.44     1036.46    169.31 o 
  -9   1   2     3901.26     3790.38    226.57 o 
  -8   1   2     2540.85     2537.55    213.54 o 
  -7   1   2      733.73      759.84    135.09 o 
  -6   1   2      635.99      746.26    117.16 o 
  -5   1   2     6473.27     6289.21    238.67 o 
  -4   1   2      281.91      352.06     65.94 o 
  -3   1   2     6863.45     7338.88    143.71 o 
  -2   1   2    74169.76    78175.64   6153.56 o 
  -1   1   2    20270.99    22900.14   1855.56 o 
   0   1   2     1026.49     1052.44     34.00 o 
   1   1   2      902.45      902.45     41.73 o 
   2   1   2      883.72      877.08     43.36 o 
   3   1   2      304.57      251.19     27.98 o 
   4   1   2       99.61       53.33     32.70 o 
   5   1   2    15530.94    13427.98   1028.49 o 
   6   1   2    16376.14    13780.32   1430.74 o 
   7   1   2     3424.79     3334.98    264.36 o 
   8   1   2      767.29      848.78    166.61 o 
   9   1   2     3102.75     3303.40    288.67 o 
  10   1   2      113.24       68.83    174.89 o 
 -11   2   2       10.66       19.05    181.13 o 
 -10   2   2       90.88      115.45    123.85 o 
  -9   2   2      148.75      145.48    112.24 o 
  -8   2   2       83.38       60.97     92.19 o 
  -7   2   2      694.83      732.50    107.33 o 
  -6   2   2     7525.71     7234.49    261.76 o 
  -5   2   2     7175.62     7296.88    259.91 o 
  -4   2   2      618.52      658.37     68.49 o 
  -3   2   2       33.97       52.38     30.36 o 
  -2   2   2       11.14       47.67     25.93 o 
  -1   2   2     1279.35     1558.64     80.70 o 
   0   2   2    11350.29    11942.16    348.39 o 
   1   2   2    28274.63    27880.51   1149.64 o 
   2   2   2    13859.17    12653.24    703.69 o 
   3   2   2     7703.11     6970.03    364.79 o 
   4   2   2     8990.15     8019.52    651.90 o 
   5   2   2     6440.49     5574.94    364.55 o 
   6   2   2     1355.60     1140.23    111.39 o 
   7   2   2      249.05      230.30     91.58 o 
   8   2   2      133.43      173.32    131.53 o 
   9   2   2      706.98      618.99    182.91 o 
  10   2   2      119.99      227.66    193.28 o 
 -11   3   2     1618.14     1843.21    279.01 o 
 -10   3   2      129.39      103.40    164.84 o 
  -9   3   2      281.89      263.14    102.59 o 
  -8   3   2      492.94      471.63     95.98 o 
  -7   3   2     3672.57     3516.84    183.53 o 
  -6   3   2        3.44      -19.45     53.36 o 
  -5   3   2    24764.64    24702.38    655.53 o 
  -4   3   2    59685.97    58812.94   1936.87 o 
  -3   3   2     5884.60     5929.98    362.41 o 
  -2   3   2    15483.22    15586.14    918.15 o 
  -1   3   2    19783.98    21995.64   1671.99 o 
   0   3   2      120.96      162.50     22.22 o 
   1   3   2    10728.01    10544.92    724.19 o 
   2   3   2     7011.60     6928.34    449.34 o 
   3   3   2    50819.63    44224.22   2920.99 o 
   4   3   2    20635.79    18009.02   1397.38 o 
   5   3   2      375.21      421.16     67.41 o 
   6   3   2    16220.30    14462.06    854.13 o 
   7   3   2     1560.80     1636.34    144.80 o 
   8   3   2       10.51       12.78    116.45 o 
   9   3   2      145.70      123.26    157.03 o 
  10   3   2     1847.63     2254.00    285.00 o 
 -11   4   2      335.98      302.13    211.37 o 
 -10   4   2     4506.69     4515.20    345.79 o 
  -9   4   2     1402.68     1423.41    166.83 o 
  -8   4   2     1819.64     1733.64    134.03 o 
  -7   4   2     2573.78     2413.46    125.12 o 
  -6   4   2     9582.66     9975.60    234.77 o 
  -5   4   2     2625.43     2672.86    114.15 o 
  -4   4   2     3925.07     3813.84    169.29 o 
  -3   4   2    48840.68    47774.14   2219.00 o 
  -2   4   2    40508.09    41877.13   1813.69 o 
  -1   4   2    10824.76    12213.09    555.33 o 
   0   4   2     3098.09     2966.91    250.48 o 
   1   4   2     8139.96     7931.71    485.02 o 
   2   4   2     2885.19     2939.40    164.63 o 
   3   4   2     3517.36     2823.39    217.76 o 
   4   4   2    57576.95    53009.29   4303.78 o 
   5   4   2    33059.95    29752.17   2389.61 o 
   6   4   2     4997.54     4617.61    263.27 o 
   7   4   2       42.92       44.29     88.09 o 
   8   4   2     2071.81     1921.83    231.21 o 
   9   4   2      105.67      260.24    184.01 o 
  10   4   2       59.11       12.91    184.12 o 
 -10   5   2     3324.41     3379.36    313.13 o 
  -9   5   2     2305.17     2522.08    204.13 o 
  -8   5   2      127.37      137.84    102.87 o 
  -7   5   2     6039.38     5956.76    204.09 o 
  -6   5   2    22518.78    22626.30    870.85 o 
  -5   5   2    16589.63    16779.55    632.25 o 
  -4   5   2    12478.25    12902.10    774.21 o 
  -3   5   2     9238.55     8998.42    512.46 o 
  -2   5   2       54.99       33.97     27.69 o 
  -1   5   2     1958.07     1934.83    114.43 o 
   0   5   2    43929.98    41184.92   3410.90 o 
   1   5   2    51420.57    47635.63   3511.91 o 
   2   5   2    42918.21    44051.75   2380.39 o 
   3   5   2     3765.18     3319.32    278.67 o 
   4   5   2       27.81       77.58     53.61 o 
   5   5   2      127.78      171.21     66.40 o 
   6   5   2     2358.73     2471.38    199.53 o 
   7   5   2     6086.28     5957.70    258.58 o 
   8   5   2     7787.34     9363.23    402.95 o 
   9   5   2     2573.22     3218.03    290.41 o 
  10   5   2      813.58      936.42    191.78 o 
 -10   6   2      221.30      118.90    140.19 o 
  -9   6   2     4702.85     4981.61    274.03 o 
  -8   6   2    20589.78    20747.62    981.89 o 
  -7   6   2     5670.76     5457.77    420.72 o 
  -6   6   2       74.36       48.53     74.05 o 
  -5   6   2     3648.35     3545.82    157.41 o 
  -4   6   2     2243.29     2351.25    115.48 o 
  -3   6   2      453.10      519.53     57.31 o 
  -2   6   2    11688.80    11774.55    918.04 o 
  -1   6   2    67986.76    65293.75   5438.76 o 
   0   6   2    55902.73    52245.40   4458.73 o 
   1   6   2       25.47       33.86     29.61 o 
   2   6   2    29179.41    26121.09   2002.07 o 
   3   6   2    24880.33    24669.72   1965.21 o 
   4   6   2     1737.85     1758.20     97.84 o 
   5   6   2     1458.95     1323.17    147.69 o 
   6   6   2     5203.82     4670.82    350.72 o 
   7   6   2     8521.95     8534.93    432.20 o 
   8   6   2      497.96      471.84    116.93 o 
   9   6   2     2757.29     2894.41    234.85 o 
  10   6   2     5622.22     6171.86    415.90 o 
 -10   7   2     2552.56     2438.55    321.20 o 
  -9   7   2     4400.17     4408.89    333.82 o 
  -8   7   2      156.62      143.96    143.97 o 
  -7   7   2     2775.40     2757.20    235.49 o 
  -6   7   2     8433.69     7919.17   1191.60 o 
  -5   7   2     1112.36     1222.81    118.06 o 
  -4   7   2      281.94      266.96     62.89 o 
  -3   7   2     2551.57     2384.64    146.48 o 
  -2   7   2     7230.33     6889.13    600.46 o 
  -1   7   2     8862.01     9017.29    771.13 o 
   0   7   2     7324.08     6732.33    536.56 o 
   1   7   2    32179.61    30179.48   2230.01 o 
   2   7   2    13605.87    12383.75    990.94 o 
   3   7   2      128.95      125.98     52.25 o 
   4   7   2        5.93       -8.03     50.29 o 
   5   7   2     1686.59     1709.61    111.05 o 
   6   7   2      443.88      385.46     83.46 o 
   7   7   2     1471.14     1450.98    124.36 o 
   8   7   2     4224.58     4513.44    247.72 o 
   9   7   2     2379.93     2393.93    225.75 o 
 -10   8   2        5.59      -31.00    186.29 o 
  -9   8   2       18.57       -7.65    164.87 o 
  -8   8   2       38.16       87.00    142.94 o 
  -7   8   2       47.31       58.66    123.58 o 
  -6   8   2     2279.28     2155.31    399.16 o 
  -5   8   2     6204.35     6010.92    721.01 o 
  -4   8   2      406.01      457.26    103.26 o 
  -3   8   2      101.02      130.79     58.74 o 
  -2   8   2     1473.70     1532.15    101.54 o 
  -1   8   2      556.45      590.18     54.00 o 
   0   8   2      513.27      491.73     50.86 o 
   1   8   2     4314.27     4185.68    309.08 o 
   2   8   2     7814.32     8107.16    653.14 o 
   3   8   2     1326.58     1406.19    224.29 o 
   4   8   2      182.67      207.36     67.79 o 
   5   8   2     3176.50     3133.04    216.30 o 
   6   8   2     2219.98     2308.47    138.76 o 
   7   8   2      218.56      298.94     94.20 o 
   8   8   2       54.52       44.88    121.12 o 
   9   8   2      240.83      301.00    159.34 o 
  -9   9   2      208.21      309.70    190.29 o 
  -8   9   2     1354.47     1160.46    212.82 o 
  -7   9   2    12479.67    12492.90   1466.64 o 
  -6   9   2     3414.19     3642.36    601.24 o 
  -5   9   2     1220.55     1236.08    215.80 o 
  -4   9   2     8757.25     8380.66    606.00 o 
  -3   9   2     2369.53     2108.72    185.57 o 
  -2   9   2      890.54      870.33     77.97 o 
  -1   9   2        1.19       -7.99     43.17 o 
   0   9   2    16540.88    15780.82   1387.53 o 
   1   9   2    17538.74    17232.77   1370.86 o 
   2   9   2       11.10        4.02     52.68 o 
   3   9   2     9047.54     9086.05    953.57 o 
   4   9   2     8592.28     8655.40    919.75 o 
   5   9   2     1550.04     1593.64    117.06 o 
   6   9   2      193.03      185.54     84.52 o 
   7   9   2      109.36      178.09    109.74 o 
   8   9   2     1543.47     1830.51    210.46 o 
   9   9   2      255.97      256.60    164.40 o 
  -9  10   2     1118.34      995.67    240.02 o 
  -8  10   2     1760.96     1765.12    261.97 o 
  -7  10   2      191.95      239.01    178.13 o 
  -6  10   2     3292.57     3857.79    764.57 o 
  -5  10   2    11980.91    11595.96   2135.39 o 
  -4  10   2     3712.55     3400.48    461.82 o 
  -3  10   2       11.89       12.44     68.25 o 
  -2  10   2      332.05      275.04     67.06 o 
  -1  10   2     2858.47     2619.41    192.87 o 
   0  10   2      438.03      458.89     62.95 o 
   1  10   2     8647.67     9146.34    662.94 o 
   2  10   2    18652.57    19412.65   2073.97 o 
   3  10   2     8502.11     8847.54   1040.44 o 
   4  10   2      380.94      436.33     94.20 o 
   5  10   2      584.73      589.96    109.73 o 
   6  10   2       36.71       31.60    111.42 o 
   7  10   2      297.42      292.37    137.90 o 
   8  10   2      363.95      600.82    172.02 o 
  -8  11   2      656.13      545.89    246.29 o 
  -7  11   2     1093.69     1271.60    222.80 o 
  -6  11   2     1107.89     1019.49    218.85 o 
  -5  11   2      423.69      525.20    166.37 o 
  -4  11   2      619.71      638.50    124.17 o 
  -3  11   2     1484.46     1398.06    200.80 o 
  -2  11   2     3462.90     3418.05    371.38 o 
  -1  11   2     3756.66     3577.44    298.00 o 
   0  11   2      460.04      415.93     74.68 o 
   1  11   2       15.45       13.80     65.37 o 
   2  11   2      797.38      779.42    113.78 o 
   3  11   2        6.76       32.98     81.17 o 
   4  11   2      864.02      928.38    120.47 o 
   5  11   2     2613.55     2548.94    235.14 o 
   6  11   2     2702.57     2773.79    311.74 o 
   7  11   2     1208.10     1089.28    186.72 o 
   8  11   2      150.78      114.23    155.65 o 
  -8  12   2     2163.25     2197.78    287.02 o 
  -7  12   2      522.30      432.87    191.47 o 
  -6  12   2      490.50      487.21    184.97 o 
  -5  12   2      224.76      142.67    151.00 o 
  -4  12   2     2152.15     2289.24    376.36 o 
  -3  12   2     5850.53     6191.97    926.58 o 
  -2  12   2      128.35      131.90     85.20 o 
  -1  12   2     6406.73     6122.27    576.08 o 
   0  12   2     9523.81     8964.93    826.03 o 
   1  12   2      817.10      807.68    107.16 o 
   2  12   2     1990.43     2049.44    257.05 o 
   3  12   2       12.25       26.26     85.35 o 
   4  12   2      896.80      863.49    186.49 o 
   5  12   2      642.89      652.68    151.53 o 
   6  12   2     1200.01     1369.79    193.74 o 
   7  12   2     2973.24     3264.94    267.44 o 
  -7  13   2     1593.00     1708.36    258.97 o 
  -6  13   2     2497.28     2503.89    444.45 o 
  -5  13   2       11.31      -64.98    151.35 o 
  -4  13   2      110.77      157.89    156.13 o 
  -3  13   2      836.32      861.85    143.94 o 
  -2  13   2     5603.07     5637.66    398.86 o 
  -1  13   2     1246.58     1244.39    129.06 o 
   0  13   2     4545.22     4684.65    485.15 o 
   1  13   2     7756.97     7789.87   1299.31 o 
   2  13   2     2061.40     2004.93    221.69 o 
   3  13   2       17.61       23.32    113.44 o 
   4  13   2       92.02       78.38    121.12 o 
   5  13   2      622.76      702.05    163.52 o 
   6  13   2     1182.96     1070.22    191.88 o 
  -6  14   2      711.00      732.97    215.55 o 
  -5  14   2      197.57      202.85    180.24 o 
  -4  14   2     1221.40     1584.63    542.88 o 
  -3  14   2     1198.99     1092.19    168.14 o 
  -2  14   2     3490.77     3676.69    359.39 o 
  -1  14   2     1806.58     2044.00    185.95 o 
   0  14   2     1728.55     1768.97    213.67 o 
   1  14   2      724.72      581.78    173.38 o 
   2  14   2       57.64       52.02    151.00 o 
   3  14   2     2080.58     1764.68    238.21 o 
   4  14   2     2651.60     2455.86    359.31 o 
   5  14   2     2349.27     2807.24    479.87 o 
   6  14   2     1154.88     1153.39    206.35 o 
  -5  15   2     5603.39     6454.90   1485.15 o 
  -4  15   2     6907.07     7813.90   1760.83 o 
  -3  15   2      886.79      904.99    169.98 o 
  -2  15   2     1369.10     1643.61    282.66 o 
  -1  15   2     3726.01     4039.56    547.98 o 
   0  15   2     1092.05      700.76    275.25 o 
   1  15   2        2.55       -2.47    156.40 o 
   2  15   2     2932.60     2625.75    268.23 o 
   3  15   2     5704.07     4738.21    342.00 o 
   4  15   2     1676.69     1486.07    276.78 o 
  -3  16   2     5144.95     5937.14   1056.81 o 
  -2  16   2     3612.33     3264.71    446.85 o 
  -1  16   2       59.58      111.22    186.61 o 
   0  16   2        0.32       -7.84    253.04 o 
   1  16   2      321.76      189.45    246.07 o 
   2  16   2      866.98      620.21    215.11 o 
   3  16   2      154.82      187.52    195.09 o 
 -11   1   3       59.70       42.98    194.90 o 
 -10   1   3     4115.39     3873.04    247.13 o 
  -9   1   3     3295.36     3654.29    269.83 o 
  -8   1   3      434.78      344.23    103.74 o 
  -7   1   3     5586.33     5683.78    215.99 o 
  -6   1   3     3224.26     3132.12    152.11 o 
  -5   1   3      686.96      738.45     78.89 o 
  -4   1   3     1667.71     1710.70     80.06 o 
  -3   1   3     9224.20     9968.86    156.71 o 
  -2   1   3    69055.15    77444.23   4432.58 o 
  -1   1   3    14480.78    16736.58    632.31 o 
   0   1   3    33870.00    36379.41    786.41 o 
   1   1   3    79329.82    79281.66   2235.17 o 
   2   1   3     3339.76     3153.96    110.09 o 
   3   1   3     1000.22      856.63     43.28 o 
   4   1   3      294.24      303.56     37.73 o 
   5   1   3     3756.23     2871.77    227.66 o 
   6   1   3     4216.65     3621.00    310.03 o 
   7   1   3      822.57      931.58    163.53 o 
   8   1   3     8869.19     8812.71    385.55 o 
   9   1   3     1840.82     1815.61    278.74 o 
  10   1   3       94.19      105.83    179.59 o 
 -11   2   3     1854.02     1683.75    369.33 o 
 -10   2   3      250.57      265.77    171.20 o 
  -9   2   3     3754.16     3519.74    221.27 o 
  -8   2   3    17452.40    16784.73    377.00 o 
  -7   2   3     4420.75     4513.94    199.00 o 
  -6   2   3      118.13      145.56     70.16 o 
  -5   2   3     1042.69     1109.23     93.87 o 
  -4   2   3     1082.72     1093.19     79.39 o 
  -3   2   3     4567.95     4827.23    158.41 o 
  -2   2   3      896.36      955.83     80.72 o 
  -1   2   3   130437.11   126679.68   7179.66 o 
   0   2   3    26789.13    27957.05   1433.43 o 
   1   2   3     5704.97     6104.67    327.72 o 
   2   2   3     4953.67     4673.13     81.60 o 
   3   2   3     3056.05     2911.11     79.18 o 
   4   2   3      574.60      516.58     44.64 o 
   5   2   3      530.51      486.18     72.42 o 
   6   2   3    17302.80    15375.01   1303.76 o 
   7   2   3     8437.46     8474.25    349.54 o 
   8   2   3      326.58      394.23    152.54 o 
   9   2   3     1440.55     1723.23    238.47 o 
  10   2   3     2412.03     3084.79    311.87 o 
 -11   3   3      564.08      546.71    217.73 o 
 -10   3   3     1527.23     1532.70    237.67 o 
  -9   3   3     1843.12     2037.66    231.65 o 
  -8   3   3      111.34       96.29     84.24 o 
  -7   3   3      101.86       96.48     71.08 o 
  -6   3   3     2971.33     3047.52    134.92 o 
  -5   3   3     7406.94     7690.19    265.60 o 
  -4   3   3    14850.62    15140.92    580.47 o 
  -3   3   3     7651.09     7713.88    206.30 o 
  -2   3   3     7149.99     7871.96    505.43 o 
  -1   3   3     2578.23     2939.64    238.02 o 
   0   3   3     5408.39     5806.98    157.91 o 
   1   3   3    42681.64    44117.80   2140.71 o 
   2   3   3    15848.77    14973.52    893.22 o 
   3   3   3     6096.17     5334.92    327.22 o 
   4   3   3     4323.62     4143.07    305.67 o 
   5   3   3      193.60      192.07     63.14 o 
   6   3   3      186.94      206.33     73.21 o 
   7   3   3     1412.88     1506.87    154.03 o 
   8   3   3     1992.10     2089.57    300.73 o 
   9   3   3     1684.03     1876.02    252.01 o 
  10   3   3      682.11      749.68    221.81 o 
 -11   4   3      146.21      128.88    197.94 o 
 -10   4   3      419.00      423.77    148.80 o 
  -9   4   3      133.00      103.86    113.76 o 
  -8   4   3      213.06      232.07    106.26 o 
  -7   4   3     2948.62     2931.19    152.13 o 
  -6   4   3     9879.66     9758.07    282.48 o 
  -5   4   3     5189.24     5419.34    170.81 o 
  -4   4   3     4018.69     4175.89    188.49 o 
  -3   4   3    22179.13    23006.76    891.36 o 
  -2   4   3     6533.85     7118.66    575.77 o 
  -1   4   3     1747.40     1666.26    108.39 o 
   0   4   3      427.82      531.42     35.93 o 
   1   4   3    15231.17    15337.65   1207.22 o 
   2   4   3    12265.21    11516.38    654.70 o 
   3   4   3       83.77      114.85     46.81 o 
   4   4   3    16547.61    14826.36    997.21 o 
   5   4   3    13980.17    12554.92   1020.64 o 
   6   4   3       54.44       56.60     68.83 o 
   7   4   3     3017.56     2816.03    159.43 o 
   8   4   3        0.95      -21.72    128.98 o 
   9   4   3     1786.28     1940.22    249.19 o 
  10   4   3      138.22      218.94    196.71 o 
 -10   5   3      699.17      686.27    205.58 o 
  -9   5   3     1435.64     1420.31    204.28 o 
  -8   5   3       25.30       22.60    115.88 o 
  -7   5   3     6974.72     7705.74    311.90 o 
  -6   5   3      676.66      671.26    124.22 o 
  -5   5   3     6737.24     6805.20    345.92 o 
  -4   5   3     5243.27     5008.94    458.98 o 
  -3   5   3     3614.06     3639.48    221.07 o 
  -2   5   3    18202.53    19563.67   1015.65 o 
  -1   5   3      671.45      673.98     52.39 o 
   0   5   3     7271.21     7155.41    616.56 o 
   1   5   3    11467.54    11180.00    816.07 o 
   2   5   3       32.84       68.57     32.95 o 
   3   5   3     5875.66     5461.12    432.12 o 
   4   5   3     2122.24     2111.94    152.32 o 
   5   5   3     4995.83     4453.05    335.37 o 
   6   5   3     2643.44     2386.37    176.39 o 
   7   5   3      190.74      171.37     90.10 o 
   8   5   3     2509.12     2962.17    267.42 o 
   9   5   3      244.74      392.19    186.68 o 
  10   5   3      178.79      190.61    205.85 o 
 -10   6   3       60.55       72.94    178.30 o 
  -9   6   3      412.19      436.02    166.30 o 
  -8   6   3     3875.00     3766.18    273.39 o 
  -7   6   3     2759.32     2644.53    227.49 o 
  -6   6   3     1146.45     1080.26    120.72 o 
  -5   6   3        7.31       10.14     64.96 o 
  -4   6   3       48.62       30.01     52.20 o 
  -3   6   3     2037.57     2219.48     99.38 o 
  -2   6   3     2598.71     2639.79    192.05 o 
  -1   6   3    11932.88    12685.52    916.69 o 
   0   6   3     8437.61     8005.43    814.04 o 
   1   6   3     2390.93     2561.07    174.26 o 
   2   6   3      708.64      800.29     54.00 o 
   3   6   3      801.98      707.99    115.55 o 
   4   6   3      642.86      612.25     80.06 o 
   5   6   3      614.77      605.84     93.26 o 
   6   6   3     4515.36     4213.02    341.23 o 
   7   6   3     2230.03     2246.88    158.44 o 
   8   6   3      175.57      203.21    110.89 o 
   9   6   3       99.64       88.41    260.01 o 
  10   6   3      196.65      301.58    162.51 o 
 -10   7   3      215.27      163.94    193.09 o 
  -9   7   3      499.42      400.47    183.54 o 
  -8   7   3      984.35     1459.08    336.88 o 
  -7   7   3      614.10      676.93    157.19 o 
  -6   7   3     1027.96     1068.06    124.49 o 
  -5   7   3    17598.39    17238.81   1025.67 o 
  -4   7   3    25863.46    24988.98   2216.37 o 
  -3   7   3     3093.36     2898.52    187.16 o 
  -2   7   3      137.70      219.83     48.29 o 
  -1   7   3      699.79      730.85     57.88 o 
   0   7   3        0.41       52.76     38.32 o 
   1   7   3      501.48      540.36     56.63 o 
   2   7   3    20432.82    20297.95   1464.50 o 
   3   7   3    31092.27    31330.40   2614.30 o 
   4   7   3     7624.09     7501.47    538.18 o 
   5   7   3      808.79      725.50     89.19 o 
   6   7   3     2981.38     3073.96    216.41 o 
   7   7   3     1191.16     1097.36    119.75 o 
   8   7   3       24.34       22.59     98.96 o 
   9   7   3      697.57      719.24    167.41 o 
  -9   8   3       91.11       49.00    162.63 o 
  -8   8   3      145.88      144.41    155.34 o 
  -7   8   3     5477.91     5638.62    879.76 o 
  -6   8   3    18449.61    17857.23   2455.50 o 
  -5   8   3     5984.31     6246.56    552.44 o 
  -4   8   3     2664.52     2757.47    219.64 o 
  -3   8   3    20421.26    20252.14   2002.86 o 
  -2   8   3    11064.90    10423.24   1172.78 o 
  -1   8   3      260.94      276.52     50.62 o 
   0   8   3     1656.03     1578.67    139.25 o 
   1   8   3    17083.50    17244.58   1590.10 o 
   2   8   3    15018.98    15139.60   1104.52 o 
   3   8   3      723.46      855.60     84.07 o 
   4   8   3    25987.13    25509.42   1894.87 o 
   5   8   3    15954.44    16390.64   1318.29 o 
   6   8   3      539.25      604.36     96.61 o 
   7   8   3      361.02      362.92    100.25 o 
   8   8   3       45.47       41.92     98.53 o 
   9   8   3      806.22     1072.86    239.44 o 
  -9   9   3       66.99       31.60    179.52 o 
  -8   9   3       18.87       35.45    155.94 o 
  -7   9   3      254.45      373.45    156.74 o 
  -6   9   3       89.41      114.78    128.57 o 
  -5   9   3     3552.98     3658.21    542.45 o 
  -4   9   3     6927.90     6659.06    651.93 o 
  -3   9   3     1445.37     1432.61    123.44 o 
  -2   9   3      128.14      129.14     75.20 o 
  -1   9   3       89.64      108.59     55.67 o 
   0   9   3      173.29      174.75     50.24 o 
   1   9   3     1171.91     1239.44     86.58 o 
   2   9   3     5876.39     6101.17    610.96 o 
   3   9   3     7869.54     8265.96    785.35 o 
   4   9   3     5091.01     5372.94    511.19 o 
   5   9   3      399.06      320.69     85.33 o 
   6   9   3      952.54     1036.52    116.15 o 
   7   9   3      559.05      529.47    115.82 o 
   8   9   3      107.72      101.09    127.11 o 
   9   9   3      552.56      503.66    169.44 o 
  -9  10   3      406.09      432.55    211.57 o 
  -8  10   3      815.10      912.68    208.15 o 
  -7  10   3      260.16      365.40    172.43 o 
  -6  10   3     1165.97     1175.92    191.26 o 
  -5  10   3      317.95      252.04    136.59 o 
  -4  10   3     1495.24     1756.89    373.46 o 
  -3  10   3     2249.26     2299.41    213.58 o 
  -2  10   3      192.18      232.03     85.15 o 
  -1  10   3     4026.79     3389.30    274.86 o 
   0  10   3     3471.62     3012.37    279.19 o 
   1  10   3      138.47      133.11     62.88 o 
   2  10   3     2443.24     2630.35    320.03 o 
   3  10   3      348.95      420.67     92.44 o 
   4  10   3     1737.55     1866.82    170.67 o 
   5  10   3       65.45      106.83     89.76 o 
   6  10   3      773.27      706.32    116.84 o 
   7  10   3      496.11      604.60    142.00 o 
   8  10   3      118.18      101.12    126.37 o 
  -8  11   3      365.03      394.38    202.83 o 
  -7  11   3     1763.37     1832.85    292.46 o 
  -6  11   3        0.41        0.86    134.88 o 
  -5  11   3     5144.38     5107.71    898.93 o 
  -4  11   3     7910.26     8498.29   1637.36 o 
  -3  11   3        3.92       -7.39     90.12 o 
  -2  11   3     5232.94     5106.28    437.09 o 
  -1  11   3     2020.96     1867.99    153.39 o 
   0  11   3     2171.82     2108.65    230.27 o 
   1  11   3     6147.08     5830.28    529.52 o 
   2  11   3     2961.72     3139.02    370.89 o 
   3  11   3    13235.39    14240.43   1532.60 o 
   4  11   3     1213.47     1293.29    131.72 o 
   5  11   3     1405.14     1553.79    186.77 o 
   6  11   3     3363.01     3510.81    383.32 o 
   7  11   3      104.51      100.07    142.63 o 
   8  11   3     1281.16     1270.51    206.75 o 
  -7  12   3      446.84      349.87    188.38 o 
  -6  12   3     1040.68     1286.76    219.63 o 
  -5  12   3      832.24      944.30    198.80 o 
  -4  12   3       20.50       21.67    122.40 o 
  -3  12   3     1916.63     2121.56    356.48 o 
  -2  12   3     2430.67     2359.05    151.77 o 
  -1  12   3      121.02      144.03     86.34 o 
   0  12   3     1770.10     1687.32    146.37 o 
   1  12   3     4060.71     3877.40    626.38 o 
   2  12   3      261.55      291.26    111.38 o 
   3  12   3      317.23      469.55    108.15 o 
   4  12   3     3642.88     3851.08    378.94 o 
   5  12   3     2500.78     2604.99    252.76 o 
   6  12   3      113.47       65.89    131.93 o 
   7  12   3       19.21      -32.47    145.83 o 
  -7  13   3     1155.47     1232.56    242.67 o 
  -6  13   3     1081.62      947.38    211.77 o 
  -5  13   3      150.58      152.98    164.56 o 
  -4  13   3      115.75       39.46    144.11 o 
  -3  13   3     2268.57     2410.72    474.72 o 
  -2  13   3     2934.22     3320.53    879.98 o 
  -1  13   3      192.07      204.06     97.56 o 
   0  13   3     2426.58     2447.98    215.52 o 
   1  13   3     4211.61     4283.38    775.86 o 
   2  13   3     1510.96     1601.30    173.29 o 
   3  13   3        8.32       -0.94    142.10 o 
   4  13   3       15.19      -20.38    144.62 o 
   5  13   3      482.16      388.53    151.20 o 
   6  13   3      155.15      182.69    161.15 o 
  -6  14   3      771.50      874.29    260.66 o 
  -5  14   3      957.87      941.44    358.44 o 
  -4  14   3      435.27      478.82    203.61 o 
  -3  14   3     2795.49     2682.96    464.27 o 
  -2  14   3      120.21      158.67    152.53 o 
  -1  14   3     4452.12     4911.10    352.09 o 
   0  14   3     2885.55     2984.01    282.04 o 
   1  14   3       86.55      105.68    123.54 o 
   2  14   3     3416.74     2841.99    266.23 o 
   3  14   3      224.48      152.43    170.14 o 
   4  14   3      783.04      678.65    202.70 o 
   5  14   3      398.68      275.54    200.15 o 
  -5  15   3      527.70      713.77    228.43 o 
  -4  15   3      547.68      662.22    212.46 o 
  -3  15   3       11.81      -24.28    175.85 o 
  -2  15   3      377.93      415.56    190.65 o 
  -1  15   3       73.84      126.27    138.42 o 
   0  15   3      725.35      743.80    161.30 o 
   1  15   3      253.10      325.86    174.18 o 
   2  15   3      483.54      427.02    194.02 o 
   3  15   3     1169.60      965.84    228.17 o 
   4  15   3      496.99      417.18    201.36 o 
  -3  16   3        3.23       59.51    194.61 o 
  -2  16   3      986.33     1171.14    266.98 o 
  -1  16   3     3311.95     3854.85    478.21 o 
   0  16   3     2337.58     2206.38    398.51 o 
   1  16   3        0.89      -25.21    178.61 o 
   2  16   3      261.49      179.95    195.29 o 
   3  16   3      219.27      263.89    195.08 o 
 -10   0   4      294.97      429.79    171.44 o 
  -9   0   4     5703.35     5127.53    299.80 o 
  -8   0   4     6433.29     6446.57    297.92 o 
  -7   0   4      410.33      428.14    112.25 o 
  -6   0   4    19850.51    19963.14    404.97 o 
  -5   0   4    12393.82    12494.41    290.98 o 
  -4   0   4     3921.73     4594.81    231.26 o 
  -3   0   4       86.40      138.93     70.56 o 
  -2   0   4      228.79      206.48     54.66 o 
  -1   0   4     8763.64     8875.63    526.12 o 
   0   0   4       48.55      136.88     43.70 o 
   1   0   4    36642.43    36642.74   1626.91 o 
   2   0   4    50593.01    47525.14   1591.63 o 
   3   0   4     1411.19     1483.05     84.09 o 
   4   0   4     1910.66     1533.22    215.33 o 
   5   0   4       92.58      113.15     61.56 o 
   6   0   4     1967.47     1817.58    171.68 o 
   7   0   4     3740.45     3486.39    349.29 o 
   8   0   4     4986.70     4583.48    425.95 o 
   9   0   4     8242.84     9478.37    617.58 o 
  10   0   4     1340.10     1662.84    383.26 o 
 -11   1   4       69.03       99.51    190.24 o 
 -10   1   4      317.39      336.88    170.45 o 
  -9   1   4      514.91      394.57    103.63 o 
  -8   1   4     2721.12     2565.13    153.43 o 
  -7   1   4     9311.16     8949.18    219.43 o 
  -6   1   4     2981.68     3186.38    132.28 o 
  -5   1   4      488.19      685.76     75.05 o 
  -4   1   4       98.94      192.35     49.55 o 
  -3   1   4     1555.71     1717.75    127.59 o 
  -2   1   4     3420.33     3865.21    101.94 o 
  -1   1   4     9415.83    10348.51    309.35 o 
   0   1   4    54530.16    58390.64    917.99 o 
   1   1   4    16190.59    16432.88    432.05 o 
   2   1   4     1057.22     1059.37     54.86 o 
   3   1   4    12756.32    11189.12    710.56 o 
   4   1   4     3163.27     3022.81     98.04 o 
   5   1   4       12.33        8.50     45.18 o 
   6   1   4      118.21      116.04     83.52 o 
   7   1   4     2854.95     2714.46    229.55 o 
   8   1   4     1140.33     1335.32    279.61 o 
   9   1   4      702.37      544.17    184.26 o 
  10   1   4      495.28      586.61    221.08 o 
 -11   2   4      319.93      321.81    205.80 o 
 -10   2   4      806.16      798.64    159.86 o 
  -9   2   4       68.07       84.05    136.06 o 
  -8   2   4        5.90        3.74     74.03 o 
  -7   2   4     1674.61     1740.22    118.09 o 
  -6   2   4     4057.04     4148.82    129.34 o 
  -5   2   4      191.44      156.31     50.28 o 
  -4   2   4     4176.01     4135.47    110.97 o 
  -3   2   4     8567.06     9093.82    463.99 o 
  -2   2   4     6803.92     7189.39    502.38 o 
  -1   2   4      174.23      158.28     32.71 o 
   0   2   4      677.14      795.01     47.17 o 
   1   2   4    16546.05    17803.22    571.74 o 
   2   2   4      236.61      227.31     33.78 o 
   3   2   4     2975.63     2614.45    129.53 o 
   4   2   4     8333.14     7436.48    240.42 o 
   5   2   4     6515.69     5651.02    315.74 o 
   6   2   4      509.53      384.43     80.24 o 
   7   2   4       15.31       32.24     88.63 o 
   8   2   4      716.11      733.24    176.78 o 
   9   2   4       16.45      -34.25    165.58 o 
  10   2   4        1.41      -46.64    174.60 o 
 -11   3   4      524.72      630.21    310.97 o 
 -10   3   4       14.29      -18.00    158.53 o 
  -9   3   4      184.21      244.40    118.94 o 
  -8   3   4     5302.35     5308.31    238.47 o 
  -7   3   4     7459.72     7400.47    239.31 o 
  -6   3   4      508.29      521.84     87.99 o 
  -5   3   4    24212.47    25273.97   1113.86 o 
  -4   3   4    33122.61    34386.71    478.58 o 
  -3   3   4     5005.73     5322.29    341.67 o 
  -2   3   4     2029.08     2325.72    204.26 o 
  -1   3   4     1838.23     1844.94    113.48 o 
   0   3   4    12472.53    12373.56    347.44 o 
   1   3   4      311.59      322.16     34.41 o 
   2   3   4    30505.31    29669.95   1536.96 o 
   3   3   4    62925.84    58889.24   2033.84 o 
   4   3   4     3904.71     3472.52    274.84 o 
   5   3   4     1150.50     1104.88     95.34 o 
   6   3   4     4768.47     4404.54    409.35 o 
   7   3   4        0.85      -30.25     89.74 o 
   8   3   4      851.49     1088.63    195.61 o 
   9   3   4      616.53      781.12    212.53 o 
  10   3   4     4243.74     4995.53    381.39 o 
 -10   4   4        6.58       -5.44    152.34 o 
  -9   4   4       20.03      -24.83    185.97 o 
  -8   4   4      671.30      672.74    152.41 o 
  -7   4   4     8862.76     9204.44    340.34 o 
  -6   4   4    28481.10    29351.25   1179.19 o 
  -5   4   4    17647.59    18403.84    496.80 o 
  -4   4   4        0.66       -6.32     62.50 o 
  -3   4   4     2184.72     2151.58    139.52 o 
  -2   4   4     2785.11     2825.60    145.30 o 
  -1   4   4     6201.68     7038.05    335.79 o 
   0   4   4    23590.91    24853.99    927.35 o 
   1   4   4    77349.40    79218.55   4090.36 o 
   2   4   4    22701.97    21160.18   1748.09 o 
   3   4   4       59.98       64.20     46.70 o 
   4   4   4    12638.24    11702.03    811.81 o 
   5   4   4    16673.99    15262.51   1134.83 o 
   6   4   4     2588.28     2507.83    145.63 o 
   7   4   4     1298.73     1229.23    124.06 o 
   8   4   4     4661.81     4668.07    322.66 o 
   9   4   4     1805.11     2148.90    272.68 o 
  10   4   4        5.57       27.98    193.35 o 
 -10   5   4     6152.71     5835.77    376.23 o 
  -9   5   4     6858.71     6668.83   1227.31 o 
  -8   5   4     2690.87     3170.93    249.79 o 
  -7   5   4     1049.53     1081.95    159.97 o 
  -6   5   4      214.11      307.08    112.67 o 
  -5   5   4     4391.90     4955.27    231.37 o 
  -4   5   4    11506.51    11617.36    590.79 o 
  -3   5   4    42998.58    45141.48   3715.48 o 
  -2   5   4    43752.55    46356.71   3232.91 o 
  -1   5   4    12342.23    12647.45   1028.50 o 
   0   5   4      705.76      786.42     52.82 o 
   1   5   4    13192.21    13299.27   1264.67 o 
   2   5   4     8781.08     8218.27    655.63 o 
   3   5   4    16355.48    15292.70   1195.90 o 
   4   5   4    12951.05    11779.98    973.75 o 
   5   5   4    15559.15    14230.15   1334.59 o 
   6   5   4     2641.77     2588.69    294.16 o 
   7   5   4      180.21      206.62     96.97 o 
   8   5   4     4531.08     5032.29    359.03 o 
   9   5   4     4321.20     4926.65    358.63 o 
 -10   6   4      113.97      113.01    179.53 o 
  -9   6   4     3168.07     3047.62    468.19 o 
  -8   6   4    11039.50    10718.97   1383.01 o 
  -7   6   4     4220.18     4499.24    268.92 o 
  -6   6   4      556.50      621.79    132.94 o 
  -5   6   4     5019.26     5140.93    313.36 o 
  -4   6   4    21801.07    22296.02   1025.01 o 
  -3   6   4    15976.15    17796.79   1617.33 o 
  -2   6   4     7576.24     7965.66    467.76 o 
  -1   6   4    75619.16    90535.08   6003.96 o 
   0   6   4    53109.19    58098.23   4201.63 o 
   1   6   4     2761.43     2737.11    237.56 o 
   2   6   4        0.19       11.80     38.87 o 
   3   6   4     1304.54     1425.59    101.00 o 
   4   6   4     2558.42     2626.21    260.00 o 
   5   6   4     2062.47     2158.58    183.28 o 
   6   6   4    17336.65    16286.47   1449.99 o 
   7   6   4    16265.11    15931.34   1226.65 o 
   8   6   4     1930.01     2155.31    206.40 o 
   9   6   4      581.72      818.88    229.00 o 
 -10   7   4     2459.79     2399.57    280.28 o 
  -9   7   4     2512.33     2416.59    306.18 o 
  -8   7   4      237.30      279.47    148.13 o 
  -7   7   4       27.80       67.33    110.50 o 
  -6   7   4     1320.44     1395.54    146.41 o 
  -5   7   4      249.11      207.67    110.92 o 
  -4   7   4      351.39      516.21    112.16 o 
  -3   7   4    21931.05    23935.16   1765.84 o 
  -2   7   4    20502.80    20001.59   2039.43 o 
  -1   7   4     1037.82      966.76     80.10 o 
   0   7   4     9798.06     9755.41    856.21 o 
   1   7   4    13524.20    14045.73   1195.81 o 
   2   7   4     1780.66     1826.98    121.47 o 
   3   7   4      137.24      138.71     59.75 o 
   4   7   4     1276.09     1245.94    110.17 o 
   5   7   4     6015.85     5875.60    617.12 o 
   6   7   4     2533.99     2505.46    206.32 o 
   7   7   4     1585.07     1667.10    161.18 o 
   8   7   4     4583.61     4863.82    343.21 o 
   9   7   4     1282.36     1623.25    207.47 o 
  -9   8   4        6.60       61.51    167.98 o 
  -8   8   4      332.64      307.54    155.62 o 
  -7   8   4     1383.56     1462.04    228.00 o 
  -6   8   4       28.35      -12.83     87.41 o 
  -5   8   4      125.23      119.17     86.07 o 
  -4   8   4     1670.03     1676.23    133.91 o 
  -3   8   4     1404.40     1509.88    173.30 o 
  -2   8   4      220.11      149.88     71.30 o 
  -1   8   4      678.38      652.61     77.94 o 
   0   8   4     1428.01     1400.29     83.55 o 
   1   8   4      967.48     1008.15    106.74 o 
   2   8   4      381.89      481.97     68.65 o 
   3   8   4     1281.09     1419.76    127.53 o 
   4   8   4     6085.20     6328.94    464.59 o 
   5   8   4     3704.50     3556.00    327.78 o 
   6   8   4        7.14      -13.89     79.04 o 
   7   8   4       91.87       80.46     95.77 o 
   8   8   4        4.13       14.95    104.90 o 
   9   8   4        1.89       37.54    154.01 o 
  -9   9   4      873.39      673.13    220.16 o 
  -8   9   4       23.67      123.81    163.83 o 
  -7   9   4     1364.45     1453.08    211.67 o 
  -6   9   4      971.43     1071.85    174.52 o 
  -5   9   4    11222.52    11005.72    727.52 o 
  -4   9   4     4140.91     4160.95    317.49 o 
  -3   9   4     4319.74     4308.29    409.91 o 
  -2   9   4    21312.80    20656.50   1787.55 o 
  -1   9   4     3102.75     2821.69    180.96 o 
   0   9   4      226.15      241.51     72.55 o 
   1   9   4      249.63      227.31     61.74 o 
   2   9   4     1401.64     1549.89    196.51 o 
   3   9   4     5862.80     6166.90    491.68 o 
   4   9   4       70.65      112.92     72.31 o 
   5   9   4    10160.36    10351.36    844.34 o 
   6   9   4     4883.57     5445.79    466.76 o 
   7   9   4       51.95       15.01    112.13 o 
   8   9   4      447.79      461.42    130.34 o 
  -9  10   4        4.51      -53.96    182.73 o 
  -8  10   4      210.37      190.55    179.92 o 
  -7  10   4        5.74       -3.02    141.83 o 
  -6  10   4      651.08      632.43    174.84 o 
  -5  10   4      509.93      549.79    155.57 o 
  -4  10   4     9233.49     8920.96    805.14 o 
  -3  10   4    12726.22    12810.58   1318.80 o 
  -2  10   4      545.36      518.95    103.22 o 
  -1  10   4     2991.12     3037.09    239.62 o 
   0  10   4     9071.32     8539.81    847.08 o 
   1  10   4       33.66       79.83     70.58 o 
   2  10   4        7.99       -6.49     74.93 o 
   3  10   4     1771.61     1865.20    200.60 o 
   4  10   4     6311.29     6578.10    810.81 o 
   5  10   4     2024.47     2044.10    199.58 o 
   6  10   4      938.00     1122.89    128.27 o 
   7  10   4     2527.51     2873.09    250.13 o 
   8  10   4      376.82      373.70    148.28 o 
  -8  11   4      593.55      783.31    223.81 o 
  -7  11   4      576.66      618.05    200.31 o 
  -6  11   4     1318.27     1306.44    206.82 o 
  -5  11   4      401.50      321.92    156.17 o 
  -4  11   4        2.65       49.31    125.02 o 
  -3  11   4        0.50        9.20     91.46 o 
  -2  11   4     1390.46     1556.60    256.13 o 
  -1  11   4     3393.31     3241.23    243.17 o 
   0  11   4     2342.33     2262.95    184.44 o 
   1  11   4     1405.49     1296.51    238.76 o 
   2  11   4       47.05       50.12     92.08 o 
   3  11   4      633.26      609.65    109.13 o 
   4  11   4      768.02      872.41    131.95 o 
   5  11   4      172.56      212.12    110.07 o 
   6  11   4      353.92      387.37    130.74 o 
   7  11   4      395.87      339.00    142.47 o 
  -7  12   4       57.09       11.92    163.65 o 
  -6  12   4      828.23      942.95    208.88 o 
  -5  12   4      525.30      450.22    166.69 o 
  -4  12   4      580.70      548.04    170.11 o 
  -3  12   4      552.79      589.63    127.59 o 
  -2  12   4     1758.31     1832.83    192.61 o 
  -1  12   4     9050.32     9027.00    654.42 o 
   0  12   4      737.97      740.94    107.57 o 
   1  12   4      728.93      701.51    132.47 o 
   2  12   4     3151.05     3341.71    531.94 o 
   3  12   4      195.87      140.51    112.14 o 
   4  12   4      605.40      602.12    147.60 o 
   5  12   4        0.68      -10.57    111.29 o 
   6  12   4     2438.83     2593.18    391.13 o 
   7  12   4     1452.99     1752.65    222.36 o 
  -7  13   4      797.66      806.46    212.96 o 
  -6  13   4      134.12      193.23    185.53 o 
  -5  13   4      162.61      165.06    167.53 o 
  -4  13   4      230.59      161.72    156.45 o 
  -3  13   4     5945.50     6661.19   1455.31 o 
  -2  13   4     7433.06     7386.13    861.59 o 
  -1  13   4      681.50      677.16    118.02 o 
   0  13   4     4097.94     4339.40    460.98 o 
   1  13   4     6486.77     6173.36    738.45 o 
   2  13   4      305.49      332.38    129.10 o 
   3  13   4      322.75      289.16    132.55 o 
   4  13   4      447.51      364.97    170.21 o 
   5  13   4     2647.76     2457.68    394.59 o 
   6  13   4      495.81      439.58    177.26 o 
  -6  14   4     1409.57     1542.31    278.30 o 
  -5  14   4     1857.23     1627.79    302.04 o 
  -4  14   4      284.05      223.65    179.07 o 
  -3  14   4       27.04       70.43    162.23 o 
  -2  14   4      539.26      686.93    185.72 o 
  -1  14   4     2237.91     2309.75    184.30 o 
   0  14   4     5480.09     5763.97    501.31 o 
   1  14   4     3966.45     3800.42    575.37 o 
   2  14   4     1561.51     1498.92    237.61 o 
   3  14   4       75.75      105.92    168.40 o 
   4  14   4      468.51      521.09    205.41 o 
   5  14   4     1711.23     1559.10    256.80 o 
  -4  15   4     5810.26     6205.83   1374.74 o 
  -3  15   4     1499.23     1734.40    463.84 o 
  -2  15   4       79.00       54.08    174.77 o 
  -1  15   4     1248.83     1347.80    230.61 o 
   0  15   4     1764.65     1897.31    207.88 o 
   1  15   4       14.57       15.48    142.38 o 
   2  15   4     3942.47     3434.55    767.83 o 
   3  15   4     8323.48     6805.26   1520.21 o 
   4  15   4     1945.24     1409.64    455.78 o 
  -3  16   4      945.79      931.03    241.58 o 
  -2  16   4      215.00      198.27    201.10 o 
  -1  16   4      174.88      262.72    205.89 o 
   0  16   4     1158.56      968.89    227.64 o 
   1  16   4     6314.02     5595.21    562.26 o 
   2  16   4     3090.03     2672.09    437.92 o 
 -11   1   5        1.05       22.21    254.78 o 
 -10   1   5      840.01      684.21    264.80 o 
  -9   1   5      844.67      879.26    176.71 o 
  -8   1   5       51.85       32.15     89.84 o 
  -7   1   5       61.12       74.84     78.50 o 
  -6   1   5     5960.11     5896.65    190.52 o 
  -5   1   5    19773.18    19663.92    903.90 o 
  -4   1   5     2022.81     2174.31    124.48 o 
  -3   1   5    19559.31    21775.24   1016.74 o 
  -2   1   5    23732.43    25601.73   1152.72 o 
  -1   1   5     3259.97     3515.14    103.22 o 
   0   1   5      364.97      369.06     42.30 o 
   1   1   5      118.12      193.89     39.44 o 
   2   1   5     9437.94     9044.67    293.03 o 
   3   1   5    12495.30    12232.03    169.63 o 
   4   1   5     2236.17     2025.74     88.75 o 
   5   1   5    17836.23    15699.85   1093.65 o 
   6   1   5     4894.50     5143.51    257.44 o 
   7   1   5       27.63       70.08    128.23 o 
   8   1   5      611.39      743.75    189.18 o 
   9   1   5       13.97       -9.37    161.29 o 
  10   1   5      355.06      436.20    202.17 o 
 -10   2   5      773.72      856.81    197.39 o 
  -9   2   5      104.18       64.62    133.41 o 
  -8   2   5        6.02       24.49    111.91 o 
  -7   2   5     2341.49     2356.62    134.06 o 
  -6   2   5     2806.25     2856.00    128.32 o 
  -5   2   5     4674.37     4651.89    160.22 o 
  -4   2   5    70748.77    75730.81   3309.45 o 
  -3   2   5    36129.45    39591.45   1956.83 o 
  -2   2   5      862.83      943.59     65.20 o 
  -1   2   5    16642.27    17440.48    454.75 o 
   0   2   5     2896.83     3062.02     89.33 o 
   1   2   5     1135.54     1289.36    104.92 o 
   2   2   5      437.54      384.28     43.59 o 
   3   2   5    26503.17    24615.40    688.49 o 
   4   2   5    28667.21    24847.26   1457.39 o 
   5   2   5     3556.97     3346.86    295.00 o 
   6   2   5     1874.37     2060.77    154.41 o 
   7   2   5     6164.90     6290.91    256.95 o 
   8   2   5      550.68      632.51    183.48 o 
   9   2   5        8.72       27.76    167.95 o 
  10   2   5      363.27      511.12    222.26 o 
 -11   3   5       86.98       71.43    265.24 o 
 -10   3   5       14.34       70.99    232.14 o 
  -9   3   5      551.94      722.08    171.32 o 
  -8   3   5     1852.94     1825.87    198.63 o 
  -7   3   5     3750.20     3965.68    245.73 o 
  -6   3   5     4424.71     4450.01    148.79 o 
  -5   3   5     7378.91     7578.51    196.76 o 
  -4   3   5     6021.16     6390.38    251.84 o 
  -3   3   5     3461.73     3746.12    293.33 o 
  -2   3   5    14459.03    15279.92    903.50 o 
  -1   3   5    23201.06    23613.10   1342.38 o 
   0   3   5    17014.38    17507.01    614.25 o 
   1   3   5     5111.71     5455.51    246.86 o 
   2   3   5      999.45      808.74     55.25 o 
   3   3   5      761.65      775.53     64.95 o 
   4   3   5     1512.22     1325.15     94.74 o 
   5   3   5     5756.94     5229.19    351.58 o 
   6   3   5     9093.87     7848.41    593.55 o 
   7   3   5     3830.03     4047.66    226.11 o 
   8   3   5       38.19       50.50    122.95 o 
   9   3   5        0.75       18.58    175.91 o 
  10   3   5       76.28      169.67    196.68 o 
 -10   4   5      405.87      499.11    254.35 o 
  -9   4   5     3972.78     4069.91    303.62 o 
  -8   4   5     2540.55     2600.48    229.59 o 
  -7   4   5      390.09      451.07    130.88 o 
  -6   4   5     5165.81     5485.31    264.23 o 
  -5   4   5     1809.40     1820.78    159.32 o 
  -4   4   5      374.74      392.29     60.75 o 
  -3   4   5      677.69      855.57    105.85 o 
  -2   4   5    12672.13    13350.56    754.77 o 
  -1   4   5    10669.17    10677.21    545.50 o 
   0   4   5     4429.68     4575.50    317.44 o 
   1   4   5    11740.54    11852.28    275.02 o 
   2   4   5    37109.35    38923.77   1823.02 o 
   3   4   5      926.58      876.53     85.23 o 
   4   4   5      653.69      739.21    137.45 o 
   5   4   5      232.96      171.46     73.37 o 
   6   4   5     2107.82     2067.92    203.61 o 
   7   4   5       96.13       90.00    109.42 o 
   8   4   5     1349.14     1430.42    180.96 o 
   9   4   5     2645.35     3074.01    306.77 o 
 -10   5   5     2532.99     2198.85    270.68 o 
  -9   5   5      513.93      658.08    261.32 o 
  -8   5   5     1369.16     1447.86    195.88 o 
  -7   5   5     3546.08     3599.75    251.51 o 
  -6   5   5       96.06      112.56    107.21 o 
  -5   5   5     5288.82     5462.36    532.65 o 
  -4   5   5      748.89      746.89    112.81 o 
  -3   5   5     4393.74     4610.33    533.96 o 
  -2   5   5    15274.04    16005.96   1033.94 o 
  -1   5   5      630.42      786.93    132.62 o 
   0   5   5    19819.14    22059.12    690.53 o 
   1   5   5     2357.97     2477.22     84.21 o 
   2   5   5     6713.35     6490.23    405.34 o 
   3   5   5     5076.99     4553.52    332.58 o 
   4   5   5      167.01      200.93     72.50 o 
   5   5   5     8283.35     7070.43    745.62 o 
   6   5   5      660.48      760.95    107.57 o 
   7   5   5     1430.60     1386.48    137.14 o 
   8   5   5     2572.55     2989.21    230.12 o 
   9   5   5       12.18       22.07    178.41 o 
 -10   6   5      182.30      177.04    183.29 o 
  -9   6   5       28.40       15.70    142.59 o 
  -8   6   5       24.38       26.57    188.58 o 
  -7   6   5       74.90       76.85    113.82 o 
  -6   6   5      593.54      686.43    138.57 o 
  -5   6   5      414.37      390.07    115.09 o 
  -4   6   5     7316.39     7680.59    412.88 o 
  -3   6   5     5208.30     5410.88    569.67 o 
  -2   6   5      974.34     1086.38    126.68 o 
  -1   6   5      302.23      261.74     44.82 o 
   0   6   5     2186.66     2487.24    107.54 o 
   1   6   5     1815.75     1821.08    140.31 o 
   2   6   5      355.95      269.16     49.71 o 
   3   6   5     4655.62     4670.24    544.77 o 
   4   6   5     2415.32     2291.41    237.18 o 
   5   6   5      322.06      292.39     86.31 o 
   6   6   5      139.24      202.07     92.63 o 
   7   6   5     1292.69     1278.43    142.00 o 
   8   6   5      414.47      520.75    156.50 o 
   9   6   5       44.37       83.16    197.90 o 
 -10   7   5      254.43      226.09    190.36 o 
  -9   7   5       48.58       74.82    162.31 o 
  -8   7   5     5028.77     4774.90    487.35 o 
  -7   7   5     6423.51     7058.99    338.50 o 
  -6   7   5     1854.04     1963.95    199.14 o 
  -5   7   5        3.16       17.30     95.77 o 
  -4   7   5      579.22      480.92    116.71 o 
  -3   7   5       80.86       83.20     92.10 o 
  -2   7   5       11.54       11.50     77.73 o 
  -1   7   5    16488.10    16671.12   1565.72 o 
   0   7   5    29805.57    33755.34   2031.92 o 
   1   7   5    11355.46    11271.46    835.16 o 
   2   7   5      810.45      841.62    176.40 o 
   3   7   5     5635.00     5434.95    611.03 o 
   4   7   5     3677.71     3458.17    255.29 o 
   5   7   5      210.08      262.78     88.47 o 
   6   7   5      638.10      666.77    112.58 o 
   7   7   5     3666.56     3611.45    324.04 o 
   8   7   5     1927.29     2343.61    228.62 o 
   9   7   5       34.38       77.84    166.62 o 
  -9   8   5     4256.09     4285.67    341.22 o 
  -8   8   5     2059.31     2077.73    244.83 o 
  -7   8   5      500.48      484.40    155.24 o 
  -6   8   5    10465.78    10188.98    940.36 o 
  -5   8   5     5542.02     5286.42    395.53 o 
  -4   8   5        8.26       52.02    101.17 o 
  -3   8   5      154.82      225.32    105.16 o 
  -2   8   5     7857.85     7279.69    652.85 o 
  -1   8   5    11080.25    10817.09    959.49 o 
   0   8   5      250.25      251.09     68.63 o 
   1   8   5    20268.45    19732.81   1872.41 o 
   2   8   5    21169.18    22943.86   2190.54 o 
   3   8   5     1170.73     1152.53     93.27 o 
   4   8   5      135.77      151.61     72.55 o 
   5   8   5       34.94      -30.31     91.70 o 
   6   8   5     1437.34     1291.09    160.93 o 
   7   8   5       28.10       18.68    125.24 o 
   8   8   5     2475.31     2584.92    284.91 o 
  -9   9   5       26.31       -3.49    178.46 o 
  -8   9   5      880.93      865.52    211.26 o 
  -7   9   5     1363.77     1387.92    210.01 o 
  -6   9   5      758.22      802.24    167.78 o 
  -5   9   5      106.62      101.83     97.47 o 
  -4   9   5       39.76       17.50     84.32 o 
  -3   9   5      278.93      297.84     94.34 o 
  -2   9   5     1115.15     1095.12    119.80 o 
  -1   9   5     5073.30     4832.75    570.90 o 
   0   9   5     4333.70     4191.43    207.17 o 
   1   9   5      935.02      838.41     94.27 o 
   2   9   5     1847.51     1749.66    135.83 o 
   3   9   5      648.04      679.27     90.53 o 
   4   9   5      259.10      285.01     83.04 o 
   5   9   5        5.61       -0.19     76.67 o 
   6   9   5      702.80      707.93    114.41 o 
   7   9   5      939.39      930.75    135.62 o 
   8   9   5      367.10      400.22    127.30 o 
  -8  10   5      179.50      165.52    167.02 o 
  -7  10   5      216.26      247.32    163.91 o 
  -6  10   5      438.99      487.50    164.73 o 
  -5  10   5       95.39      120.67    106.76 o 
  -4  10   5     1616.13     1729.04    185.29 o 
  -3  10   5     1068.83     1110.62    185.50 o 
  -2  10   5     2788.47     2536.38    217.08 o 
  -1  10   5     6960.51     6955.80    814.87 o 
   0  10   5       27.02        9.56     73.21 o 
   1  10   5     4297.65     4026.96    469.56 o 
   2  10   5      151.09      120.21     95.10 o 
   3  10   5      115.88      126.02     83.41 o 
   4  10   5      542.47      634.40    102.41 o 
   5  10   5      118.55      124.25     92.76 o 
   6  10   5     1226.01     1297.47    149.99 o 
   7  10   5     1228.05     1300.43    154.14 o 
  -8  11   5     2090.23     2003.91    285.88 o 
  -7  11   5     4292.07     4025.25    321.09 o 
  -6  11   5      574.91      506.62    177.15 o 
  -5  11   5      675.86      763.00    178.99 o 
  -4  11   5      249.04      254.44    112.42 o 
  -3  11   5     1456.47     1648.95    254.80 o 
  -2  11   5     1638.15     1639.77    153.66 o 
  -1  11   5     3912.73     3808.18    346.44 o 
   0  11   5    11278.37    10865.54    710.42 o 
   1  11   5     3974.82     3774.75    439.99 o 
   2  11   5      238.93      216.66    109.40 o 
   3  11   5     2548.29     2403.48    425.35 o 
   4  11   5        5.95       34.64     94.84 o 
   5  11   5     1152.91     1189.75    131.29 o 
   6  11   5        7.75       -9.50    104.11 o 
   7  11   5     2375.91     2739.11    212.83 o 
  -7  12   5      127.91       59.38    168.48 o 
  -6  12   5     1266.08     1382.20    240.86 o 
  -5  12   5     1902.14     1661.67    256.09 o 
  -4  12   5      444.46      586.51    170.82 o 
  -3  12   5     1971.39     1954.78    241.27 o 
  -2  12   5     4072.40     3985.92    354.15 o 
  -1  12   5     2865.38     2758.35    281.62 o 
   0  12   5        3.91      -23.53    102.67 o 
   1  12   5     3254.14     3151.20    327.61 o 
   2  12   5     4147.54     4006.33    653.07 o 
   3  12   5     1281.70     1070.10    217.73 o 
   4  12   5      977.96     1074.04    272.85 o 
   5  12   5      444.59      455.69    154.10 o 
   6  12   5      677.61      696.14    153.90 o 
  -6  13   5     3655.65     3305.78    654.81 o 
  -5  13   5     3983.08     4247.05    998.44 o 
  -4  13   5      658.10      633.29    194.54 o 
  -3  13   5     1554.94     1519.50    175.07 o 
  -2  13   5     4129.26     3949.91    321.85 o 
  -1  13   5     1877.87     1943.88    211.09 o 
   0  13   5        7.84       36.54    118.15 o 
   1  13   5     1496.21     1479.90    309.22 o 
   2  13   5     2484.67     2477.67    634.91 o 
   3  13   5      923.14     1039.03    233.71 o 
   4  13   5      195.80      193.99    148.45 o 
   5  13   5     2401.74     2111.19    283.94 o 
  -5  14   5       80.75      163.73    189.48 o 
  -4  14   5     4060.24     4177.17    759.78 o 
  -3  14   5     4634.42     4719.72    993.00 o 
  -2  14   5      158.51       74.58    131.66 o 
  -1  14   5     1044.18     1152.71    398.51 o 
   0  14   5       56.60       67.07    129.17 o 
   1  14   5     1249.78     1255.27    221.03 o 
   2  14   5      277.54      304.50    150.81 o 
   3  14   5     2286.76     2191.87    280.63 o 
   4  14   5     5839.31     4542.01   1112.55 o 
  -4  15   5      717.82      835.94    225.12 o 
  -3  15   5       21.52        7.05    173.68 o 
  -2  15   5      172.06      160.48    184.88 o 
  -1  15   5        2.69      -43.94    173.33 o 
   0  15   5      303.15      367.36    161.12 o 
   1  15   5       54.61      105.08    150.87 o 
   2  15   5      729.29      771.07    182.45 o 
   3  15   5     1083.63      771.58    216.87 o 
  -2  16   5      106.47      224.73    303.13 o 
  -1  16   5      442.26      687.26    335.79 o 
   0  16   5      500.79      489.83    182.97 o 
   1  16   5        2.59       76.72    185.84 o 
  -7   0   6     3354.93     3779.06    324.90 o 
  -6   0   6      130.98      162.89    131.96 o 
  -5   0   6      221.81      277.87    121.08 o 
  -4   0   6      314.24      327.86     80.33 o 
  -3   0   6     5453.29     5131.57    533.30 o 
  -2   0   6   101853.50   105090.37   8484.27 o 
  -1   0   6   101022.47   105742.80   4191.08 o 
   0   0   6    23043.22    23975.40    350.33 o 
   1   0   6     3533.41     3609.25    242.37 o 
   2   0   6     9677.32     9386.11    269.59 o 
   3   0   6     3443.36     3098.65    179.44 o 
   4   0   6      673.05      561.45    103.83 o 
   5   0   6    30925.92    30147.26    955.76 o 
   6   0   6    27696.97    27229.56    852.76 o 
   7   0   6     7781.05     8007.16    533.96 o 
   8   0   6      883.15      814.43    273.51 o 
   9   0   6     8235.74     9259.73    646.32 o 
 -10   1   6     5398.55     5436.24    507.39 o 
  -9   1   6     1919.08     1791.20    216.08 o 
  -8   1   6      273.65      368.85    138.55 o 
  -7   1   6     6731.33     6620.12    230.05 o 
  -6   1   6     8466.21     8526.11    264.18 o 
  -5   1   6    11476.06    12097.23    588.41 o 
  -4   1   6    13334.37    14118.66    732.60 o 
  -3   1   6    34002.99    35391.42   1567.61 o 
  -2   1   6     7929.07     8150.66    298.16 o 
  -1   1   6     6032.51     5972.95    128.35 o 
   0   1   6    44197.76    45490.38    871.70 o 
   1   1   6    35248.73    36508.87    787.61 o 
   2   1   6    16952.56    17217.98    502.90 o 
   3   1   6     9926.52     9559.38    231.02 o 
   4   1   6     5272.49     4970.36    150.71 o 
   5   1   6      291.94      298.69     90.18 o 
   6   1   6     3751.47     3673.54    193.84 o 
   7   1   6    12443.84    12724.75    452.35 o 
   8   1   6     4371.49     4673.31    337.72 o 
   9   1   6     1790.98     2023.07    268.55 o 
 -10   2   6      139.18      221.15    169.49 o 
  -9   2   6      645.22      581.11    168.05 o 
  -8   2   6     2226.27     2217.74    209.45 o 
  -7   2   6     7904.59     7686.27    320.09 o 
  -6   2   6     9890.01    10090.88    298.89 o 
  -5   2   6      181.07      191.31     66.79 o 
  -4   2   6    14410.85    16038.79    941.84 o 
  -3   2   6    14458.13    15690.90    456.15 o 
  -2   2   6      781.02      769.41     58.39 o 
  -1   2   6     5900.89     6015.51    127.75 o 
   0   2   6    11375.90    11726.38    249.30 o 
   1   2   6     7646.92     7826.51    229.39 o 
   2   2   6     1052.20     1162.75     77.18 o 
   3   2   6     6936.22     6597.23    140.12 o 
   4   2   6    15490.26    13956.57    373.13 o 
   5   2   6     9226.25     8264.93    509.44 o 
   6   2   6      185.21      201.42     95.99 o 
   7   2   6      349.39      320.81    151.03 o 
   8   2   6      485.06      506.57    188.47 o 
   9   2   6      119.79      121.48    189.50 o 
 -10   3   6      682.39      758.50    205.69 o 
  -9   3   6      211.23      175.06    148.44 o 
  -8   3   6     4840.18     4775.58    285.01 o 
  -7   3   6     3128.74     3180.71    233.11 o 
  -6   3   6     1972.45     2120.33    187.32 o 
  -5   3   6    17055.61    17343.48    879.76 o 
  -4   3   6     5117.12     5437.00    197.33 o 
  -3   3   6     1799.80     1887.69     99.03 o 
  -2   3   6     2493.59     2723.52    241.50 o 
  -1   3   6     1592.28     1500.05     76.67 o 
   0   3   6     6629.51     6789.36    190.54 o 
   1   3   6     3097.25     3108.26    122.56 o 
   2   3   6    10301.58    10324.13    372.83 o 
   3   3   6    12124.21    11537.43    221.88 o 
   4   3   6      806.53      707.95    104.73 o 
   5   3   6     7852.82     6766.82    826.51 o 
   6   3   6      339.30      300.06    104.88 o 
   7   3   6     2307.78     2288.93    186.80 o 
   8   3   6      816.10      934.98    213.65 o 
   9   3   6      689.87      827.22    225.07 o 
 -10   4   6       11.52       16.11    237.80 o 
  -9   4   6     1380.13     1492.76    216.49 o 
  -8   4   6      309.35      323.60    143.20 o 
  -7   4   6      777.51      873.39    153.29 o 
  -6   4   6      591.56      578.84    132.86 o 
  -5   4   6        0.72       15.67     88.59 o 
  -4   4   6      162.93      208.67     91.77 o 
  -3   4   6      141.27      101.16     75.91 o 
  -2   4   6    13262.47    14335.35   1041.34 o 
  -1   4   6     5338.34     5984.97    515.45 o 
   0   4   6      342.70      278.07     49.24 o 
   1   4   6     9199.34     9472.50    251.33 o 
   2   4   6     4953.79     5192.89    190.95 o 
   3   4   6       66.40       51.87     58.15 o 
   4   4   6      552.81      478.40     80.62 o 
   5   4   6      380.86      347.23     85.80 o 
   6   4   6      487.67      466.91     94.25 o 
   7   4   6       43.22       97.87    115.17 o 
   8   4   6      448.29      562.12    157.66 o 
   9   4   6      451.55      491.00    218.49 o 
 -10   5   6       34.94      -29.62    242.15 o 
  -9   5   6        4.59       56.07    153.36 o 
  -8   5   6      159.26      107.68    139.34 o 
  -7   5   6      277.89      263.20    126.69 o 
  -6   5   6     4526.29     4771.98    269.12 o 
  -5   5   6     5149.36     5406.30    305.09 o 
  -4   5   6      296.55      286.74     96.41 o 
  -3   5   6     1342.79     1413.34    238.89 o 
  -2   5   6     2716.38     3073.36    375.21 o 
  -1   5   6       10.64       16.07     40.86 o 
   0   5   6      104.99      137.85     47.58 o 
   1   5   6      460.35      528.65     58.52 o 
   2   5   6     7343.88     7419.54    267.70 o 
   3   5   6     2290.92     2083.04    206.50 o 
   4   5   6       47.09       91.50     71.27 o 
   5   5   6     1949.27     1780.06    200.14 o 
   6   5   6     2368.28     2158.74    257.47 o 
   7   5   6        8.24       19.80    113.19 o 
   8   5   6       34.62       88.14    139.07 o 
   9   5   6       48.82       43.31    199.52 o 
 -10   6   6        4.03       24.84    175.31 o 
  -9   6   6     1730.25     1799.16    352.78 o 
  -8   6   6       26.26       31.24    130.80 o 
  -7   6   6     1580.31     1720.43    197.22 o 
  -6   6   6     5746.57     6026.23    364.10 o 
  -5   6   6      443.18      524.16    126.55 o 
  -4   6   6    14486.23    16099.75    832.51 o 
  -3   6   6     4388.98     4563.19    233.88 o 
  -2   6   6     1446.96     1328.03    194.03 o 
  -1   6   6     4753.49     4829.33    384.57 o 
   0   6   6      866.55     1045.03     89.38 o 
   1   6   6     4894.67     4926.93    218.76 o 
   2   6   6      268.56      249.67     68.92 o 
   3   6   6     6468.23     5783.81    653.40 o 
   4   6   6     9148.38     8356.55    767.84 o 
   5   6   6        0.65        9.52     78.77 o 
   6   6   6     4026.61     3739.18    414.78 o 
   7   6   6      749.20      930.72    160.76 o 
   8   6   6      140.26      215.67    149.82 o 
   9   6   6      726.78      795.11    196.20 o 
  -9   7   6      507.11      426.27    180.38 o 
  -8   7   6     1347.41     1548.30    326.64 o 
  -7   7   6      647.87      705.85    167.03 o 
  -6   7   6      891.80     1115.17    171.68 o 
  -5   7   6      221.04      221.33    116.22 o 
  -4   7   6      615.78      748.92    139.77 o 
  -3   7   6     7748.73     7909.34    351.69 o 
  -2   7   6     4571.91     4960.87    580.34 o 
  -1   7   6     1052.61     1211.14    169.42 o 
   0   7   6     7791.50     8195.68    912.21 o 
   1   7   6     2894.62     2965.78    165.03 o 
   2   7   6     1232.67     1264.75    160.74 o 
   3   7   6     1274.53     1257.35    165.52 o 
   4   7   6     1683.90     1622.83    232.84 o 
   5   7   6     2153.22     2021.40    191.42 o 
   6   7   6      528.96      422.92    109.04 o 
   7   7   6     1865.90     1799.43    225.36 o 
   8   7   6     1700.90     1905.49    223.41 o 
  -9   8   6      776.44      714.00    216.04 o 
  -8   8   6     2097.83     1985.22    250.49 o 
  -7   8   6     5387.62     5840.41    491.71 o 
  -6   8   6      651.10      621.07    158.41 o 
  -5   8   6       11.01        4.89    111.87 o 
  -4   8   6     1138.95     1294.53    163.45 o 
  -3   8   6     3791.72     3928.54    294.20 o 
  -2   8   6     5554.25     5547.63    464.49 o 
  -1   8   6     4453.25     4938.95    393.50 o 
   0   8   6     3422.60     3035.56    412.58 o 
   1   8   6     2337.35     2199.17    184.31 o 
   2   8   6       26.91       28.03     58.18 o 
   3   8   6     5450.53     4604.50    615.49 o 
   4   8   6     3412.88     3489.36    416.03 o 
   5   8   6     3183.32     3085.23    383.40 o 
   6   8   6     1307.06     1359.30    148.48 o 
   7   8   6       52.92       60.29    116.64 o 
   8   8   6       28.64        3.67    191.96 o 
  -9   9   6      620.28      623.44    221.73 o 
  -8   9   6     1854.25     1881.54    251.87 o 
  -7   9   6       37.84       56.85    133.78 o 
  -6   9   6     8901.55     8833.26    732.46 o 
  -5   9   6    28252.72    28260.78   1903.96 o 
  -4   9   6     9112.50     8773.86    856.59 o 
  -3   9   6      474.92      399.14    100.75 o 
  -2   9   6     1960.07     1810.06    146.50 o 
  -1   9   6      252.89      250.80     88.53 o 
   0   9   6      229.78      223.21     77.64 o 
   1   9   6    11934.86    11393.39    903.05 o 
   2   9   6    34141.29    31181.42   3919.94 o 
   3   9   6    13321.00    13758.17   1387.95 o 
   4   9   6        4.38       30.44     74.77 o 
   5   9   6     4460.64     4819.70    461.21 o 
   6   9   6     2184.48     2391.95    208.22 o 
   7   9   6      223.83      235.44    116.33 o 
   8   9   6      396.34      443.24    151.93 o 
  -8  10   6     3411.14     3605.13    450.12 o 
  -7  10   6     9161.38     8988.24   1215.55 o 
  -6  10   6     5246.69     5046.80    544.19 o 
  -5  10   6       30.90       23.52    100.03 o 
  -4  10   6     9191.06     9152.01    742.23 o 
  -3  10   6    15437.00    14445.05   1615.26 o 
  -2  10   6     2343.06     2534.44    230.13 o 
  -1  10   6     2377.42     2487.89    324.97 o 
   0  10   6     7316.12     7075.13    330.41 o 
   1  10   6     9383.44     8889.11    910.96 o 
   2  10   6     1453.70     1330.30    217.99 o 
   3  10   6    10716.93     9465.96   1325.63 o 
   4  10   6    19224.82    20245.27   2189.41 o 
   5  10   6     7978.49     8295.54    864.60 o 
   6  10   6      708.79      820.86    132.59 o 
   7  10   6       29.67       63.78    116.59 o 
  -8  11   6        4.64       53.63    177.41 o 
  -7  11   6      781.39      953.20    222.26 o 
  -6  11   6     1692.93     1715.75    318.15 o 
  -5  11   6     5894.56     5995.97    432.36 o 
  -4  11   6     6023.27     6215.28    574.07 o 
  -3  11   6     4270.81     4229.94    334.27 o 
  -2  11   6      517.66      531.61    119.68 o 
  -1  11   6      746.88      688.79    125.19 o 
   0  11   6     4967.05     5061.90    514.55 o 
   1  11   6     9884.71    10064.91   1109.36 o 
   2  11   6     5856.44     5488.04    920.80 o 
   3  11   6     3935.18     3732.80    469.21 o 
   4  11   6      602.62      491.62    144.60 o 
   5  11   6       61.49       67.06    135.05 o 
   6  11   6     1009.52     1116.29    145.74 o 
  -7  12   6        1.72       -1.72    174.35 o 
  -6  12   6      138.60       93.36    165.11 o 
  -5  12   6      457.83      483.68    188.03 o 
  -4  12   6     1474.98     1510.89    173.47 o 
  -3  12   6      369.80      417.59    131.64 o 
  -2  12   6     6399.07     6607.34    639.02 o 
  -1  12   6    12592.24    12406.78    987.21 o 
   0  12   6     1219.04     1139.42    153.70 o 
   1  12   6     2468.14     2309.27    197.72 o 
   2  12   6      823.87      753.35    149.46 o 
   3  12   6      329.20      298.98    139.38 o 
   4  12   6       12.27        9.76    126.63 o 
   5  12   6     2075.88     2283.56    484.10 o 
   6  12   6     3788.79     3866.87    877.55 o 
  -6  13   6       12.49      -35.12    172.79 o 
  -5  13   6      546.18      477.04    200.82 o 
  -4  13   6       27.95       83.69    167.74 o 
  -3  13   6     3356.75     3067.25    268.30 o 
  -2  13   6     2183.30     2239.53    201.11 o 
  -1  13   6      315.14      340.41    171.99 o 
   0  13   6     2959.61     3306.16    319.07 o 
   1  13   6      602.85      598.24    144.89 o 
   2  13   6      319.13      398.91    145.03 o 
   3  13   6      271.09      150.18    138.70 o 
   4  13   6      255.58      260.23    152.97 o 
   5  13   6     1066.65     1137.47    242.95 o 
  -5  14   6       42.30      -22.32    178.54 o 
  -4  14   6       19.80       50.67    163.00 o 
  -3  14   6      202.97      232.42    185.80 o 
  -2  14   6       92.33       41.55    134.87 o 
  -1  14   6       14.56      -21.86    162.81 o 
   0  14   6        1.23      -34.02    131.48 o 
   1  14   6       22.30        9.27    131.28 o 
   2  14   6       15.65        1.47    143.20 o 
   3  14   6       79.38       23.64    146.76 o 
   4  14   6      123.41      115.83    159.70 o 
  -4  15   6      116.57      103.96    192.96 o 
  -3  15   6     1162.59     1370.10    320.55 o 
  -2  15   6      237.42      203.83    291.80 o 
  -1  15   6      802.14      949.07    232.79 o 
   0  15   6     2492.64     2543.11    240.80 o 
   1  15   6      457.63      429.06    168.96 o 
   2  15   6      270.29      246.23    161.79 o 
 -10   1   7       50.30       16.99    213.41 o 
  -9   1   7     1392.72     1356.23    300.51 o 
  -8   1   7     4871.96     4577.66    282.69 o 
  -7   1   7      983.60     1063.59    158.37 o 
  -6   1   7     2804.90     2917.70    161.49 o 
  -5   1   7     7634.58     7716.29    536.15 o 
  -4   1   7     3182.01     3407.77    155.90 o 
  -3   1   7       22.30       10.41     44.84 o 
  -2   1   7       30.70       43.60     42.17 o 
  -1   1   7    12562.58    13359.69    239.70 o 
   0   1   7     8080.30     8074.81    162.47 o 
   1   1   7     2661.58     2674.83    107.35 o 
   2   1   7    21168.00    20661.65    443.18 o 
   3   1   7     9521.94     9490.84    197.91 o 
   4   1   7      760.59      781.62    108.56 o 
   5   1   7     1449.68     1344.71    133.99 o 
   6   1   7        0.35       -8.02    113.28 o 
   7   1   7      944.19     1030.10    194.25 o 
   8   1   7      106.82      175.30    176.56 o 
   9   1   7     2192.52     2429.34    303.46 o 
 -10   2   7      345.22      462.96    253.48 o 
  -9   2   7      703.19      761.55    186.30 o 
  -8   2   7      869.68      779.35    165.99 o 
  -7   2   7    17572.34    17662.15   1209.68 o 
  -6   2   7    14931.23    15162.30   1616.89 o 
  -5   2   7      349.96      380.19    107.85 o 
  -4   2   7     1709.98     1948.79    116.30 o 
  -3   2   7      165.12      179.13     51.31 o 
  -2   2   7     1365.24     1385.57     83.03 o 
  -1   2   7      329.17      296.65     52.75 o 
   0   2   7    37410.50    38359.50    949.40 o 
   1   2   7    60771.86    60837.12   1967.04 o 
   2   2   7     6583.14     6280.84    164.48 o 
   3   2   7     5656.37     5842.67    208.20 o 
   4   2   7    15103.72    14535.61    607.80 o 
   5   2   7     1988.40     1848.29    151.02 o 
   6   2   7      117.73       60.17     96.56 o 
   7   2   7     1103.32     1267.73    210.60 o 
   8   2   7     2982.39     3150.23    293.33 o 
   9   2   7      958.19     1209.72    250.34 o 
 -10   3   7     1268.78     1162.99    229.80 o 
  -9   3   7     2347.44     2167.43    244.88 o 
  -8   3   7     2781.53     2767.59    241.49 o 
  -7   3   7      363.64      429.73    136.84 o 
  -6   3   7     1869.20     1945.30    186.49 o 
  -5   3   7     3394.62     3419.84    367.15 o 
  -4   3   7     7593.09     8232.29    289.51 o 
  -3   3   7    11004.20    11260.18    314.99 o 
  -2   3   7    10082.12    10579.97    241.52 o 
  -1   3   7     6277.61     6517.29    144.46 o 
   0   3   7      453.46      543.35     62.13 o 
   1   3   7     2935.28     2799.08    108.72 o 
   2   3   7    10260.10    10597.93    328.27 o 
   3   3   7    12316.99    12458.28    459.47 o 
   4   3   7     5495.85     5169.14    176.57 o 
   5   3   7      309.38      278.51     84.09 o 
   6   3   7      543.46      640.17    127.78 o 
   7   3   7       28.05       -5.53    146.89 o 
   8   3   7      583.92      571.06    198.99 o 
   9   3   7     2190.30     2459.81    309.80 o 
 -10   4   7      103.62      162.17    190.61 o 
  -9   4   7     1710.88     1724.27    234.19 o 
  -8   4   7      859.26      841.05    175.22 o 
  -7   4   7       13.21       36.67    108.81 o 
  -6   4   7     1364.10     1298.19    170.76 o 
  -5   4   7     2769.70     2815.74    207.38 o 
  -4   4   7     5182.65     5474.93    281.13 o 
  -3   4   7      516.03      521.71    105.33 o 
  -2   4   7    17281.76    18006.73   1075.75 o 
  -1   4   7    18727.30    18674.54    473.86 o 
   0   4   7       57.16       59.37     47.14 o 
   1   4   7       46.42       25.40     47.09 o 
   2   4   7      289.40      292.27     75.16 o 
   3   4   7     2406.54     2533.11    134.64 o 
   4   4   7      426.16      467.51     86.56 o 
   5   4   7     2166.38     2078.14    141.62 o 
   6   4   7     6359.00     6769.74    362.35 o 
   7   4   7     2452.18     2707.14    215.22 o 
   8   4   7       90.96       36.60    180.15 o 
   9   4   7      385.70      412.38    223.58 o 
 -10   5   7      988.84      967.74    327.08 o 
  -9   5   7       37.67      111.89    163.98 o 
  -8   5   7     2096.21     2374.14    243.76 o 
  -7   5   7     1273.76     1367.63    189.32 o 
  -6   5   7     1955.12     2061.33    202.11 o 
  -5   5   7     7438.06     7664.58    610.39 o 
  -4   5   7      924.02     1045.00    146.40 o 
  -3   5   7    10356.29    10712.85    916.35 o 
  -2   5   7     3065.55     3226.49    194.65 o 
  -1   5   7     3563.63     3555.50    202.79 o 
   0   5   7    13828.93    14310.46    215.15 o 
   1   5   7       35.77       52.01     62.47 o 
   2   5   7    10685.17    10767.78    304.84 o 
   3   5   7      515.71      590.67     88.99 o 
   4   5   7     2573.27     2627.06    203.80 o 
   5   5   7     4079.24     3850.62    338.96 o 
   6   5   7       96.94       55.97     87.75 o 
   7   5   7     2387.74     2489.84    211.23 o 
   8   5   7      538.52      742.31    174.98 o 
 -10   6   7       39.39       13.50    270.90 o 
  -9   6   7        7.10       12.63    231.26 o 
  -8   6   7       78.03      111.32    144.92 o 
  -7   6   7     2482.79     2430.55    233.95 o 
  -6   6   7     1299.43     1349.63    182.61 o 
  -5   6   7      590.26      418.59    128.79 o 
  -4   6   7      123.47      117.34     97.72 o 
  -3   6   7      176.01      223.23    107.08 o 
  -2   6   7       39.78      105.55     96.97 o 
  -1   6   7      590.97      673.85    125.72 o 
   0   6   7     4357.10     4807.62    236.25 o 
   1   6   7     3075.66     3345.07    183.80 o 
   2   6   7     1928.74     1888.75    139.46 o 
   3   6   7        1.92       10.98     70.54 o 
   4   6   7      780.50      741.89    106.18 o 
   5   6   7      272.24      228.57     94.30 o 
   6   6   7      144.34      170.55    100.80 o 
   7   6   7      384.63      401.16    147.28 o 
   8   6   7      415.87      276.91    165.91 o 
  -9   7   7      785.39      783.51    309.22 o 
  -8   7   7       12.96      -11.10    151.36 o 
  -7   7   7        5.92       20.59    135.65 o 
  -6   7   7     1070.17     1138.53    179.79 o 
  -5   7   7       67.36      151.68    114.66 o 
  -4   7   7     7203.63     7892.58    491.27 o 
  -3   7   7    20064.54    21420.31   1767.15 o 
  -2   7   7     8517.70     8452.63    529.38 o 
  -1   7   7        0.33        3.57     86.13 o 
   0   7   7     2638.10     2911.40    311.40 o 
   1   7   7     1548.46     1472.77    229.09 o 
   2   7   7        1.37       -5.98     62.72 o 
   3   7   7      501.17      555.95     95.88 o 
   4   7   7     9079.22     8767.50    982.61 o 
   5   7   7     4454.74     4645.95    460.48 o 
   6   7   7      198.00      175.42    109.79 o 
   7   7   7     1294.05     1620.74    199.16 o 
   8   7   7      957.32     1199.62    203.10 o 
  -9   8   7     1673.80     1958.50    268.54 o 
  -8   8   7     1361.29     1412.85    337.53 o 
  -7   8   7        2.15      -52.68    137.64 o 
  -6   8   7      157.32      264.59    145.28 o 
  -5   8   7     3987.04     4010.27    344.50 o 
  -4   8   7    10310.18    10492.97    851.45 o 
  -3   8   7      138.94      109.29    109.92 o 
  -2   8   7     8062.05     8879.41    538.31 o 
  -1   8   7    14943.02    15844.92   1341.20 o 
   0   8   7     1163.26     1278.71    164.87 o 
   1   8   7        0.82       30.75     85.89 o 
   2   8   7      585.74      604.90    118.86 o 
   3   8   7     4360.47     4513.44    381.45 o 
   4   8   7     1196.72     1111.45    124.89 o 
   5   8   7     2944.11     2723.74    319.92 o 
   6   8   7     7834.55     7467.84   1035.92 o 
   7   8   7     1336.35     1419.86    207.26 o 
   8   8   7       46.07       50.16    159.43 o 
  -8   9   7        5.58       37.78    158.02 o 
  -7   9   7       10.79       38.09    150.37 o 
  -6   9   7      241.49      199.69    145.97 o 
  -5   9   7      381.30      370.81    152.51 o 
  -4   9   7      308.77      416.33    146.99 o 
  -3   9   7     2697.87     2708.57    231.35 o 
  -2   9   7     5683.71     5550.82    873.45 o 
  -1   9   7      650.58      601.50    109.89 o 
   0   9   7      190.50      180.24     88.48 o 
   1   9   7      655.27      583.79    120.35 o 
   2   9   7      117.89      188.16    103.80 o 
   3   9   7      675.52      680.23    140.21 o 
   4   9   7     1011.03     1118.64    116.97 o 
   5   9   7      448.10      408.04    138.09 o 
   6   9   7       19.59       -6.87    130.75 o 
   7   9   7      109.37      140.92    120.42 o 
  -8  10   7      141.76       35.22    173.36 o 
  -7  10   7      423.14      465.76    192.42 o 
  -6  10   7      617.60      576.05    142.85 o 
  -5  10   7     1300.33     1236.25    157.13 o 
  -4  10   7     1450.15     1501.26    164.14 o 
  -3  10   7      245.21      238.51    106.09 o 
  -2  10   7     3778.95     3624.25    307.81 o 
  -1  10   7     1380.22     1203.59    135.82 o 
   0  10   7       23.18       24.37    116.44 o 
   1  10   7     2609.75     2660.08    407.51 o 
   2  10   7      859.11      886.52    142.22 o 
   3  10   7     1400.00     1329.96    190.76 o 
   4  10   7      807.82      774.64    194.90 o 
   5  10   7      616.04      449.49    149.96 o 
   6  10   7      878.18      972.90    138.56 o 
   7  10   7       59.82      119.15    128.45 o 
  -7  11   7      288.33      182.45    184.25 o 
  -6  11   7      146.76      158.74    162.17 o 
  -5  11   7      291.07      237.29    132.24 o 
  -4  11   7     2032.58     2023.42    187.92 o 
  -3  11   7     8535.67     8455.44    908.93 o 
  -2  11   7     3226.90     3465.55    336.41 o 
  -1  11   7      135.33      256.21    112.94 o 
   0  11   7     2725.00     2838.50    452.08 o 
   1  11   7      980.95      941.32    177.52 o 
   2  11   7       11.18      -18.35    107.73 o 
   3  11   7       76.99      122.31    123.95 o 
   4  11   7     3441.45     3719.92    753.87 o 
   5  11   7     3142.81     3066.71    583.02 o 
   6  11   7        7.99       74.68    155.29 o 
  -7  12   7      379.93      568.53    203.40 o 
  -6  12   7      713.64      713.05    201.62 o 
  -5  12   7     1589.65     1865.71    254.48 o 
  -4  12   7     1770.34     1847.85    300.76 o 
  -3  12   7        3.48       39.25    117.95 o 
  -2  12   7     3215.42     3297.08    480.97 o 
  -1  12   7     8433.90     8734.09   1129.54 o 
   0  12   7     2849.58     3111.47    328.17 o 
   1  12   7      740.51      676.42    154.54 o 
   2  12   7      306.21      312.26    136.03 o 
   3  12   7      251.54      266.74    141.51 o 
   4  12   7      198.95       73.96    139.26 o 
   5  12   7     1557.95     1524.73    244.95 o 
  -6  13   7      798.73      796.48    226.47 o 
  -5  13   7     2811.90     3230.30    810.08 o 
  -4  13   7     1364.02     1373.50    212.77 o 
  -3  13   7      233.66      224.91    138.18 o 
  -2  13   7     1323.77     1454.74    203.48 o 
  -1  13   7     2108.45     2276.10    521.11 o 
   0  13   7      732.06      634.71    199.58 o 
   1  13   7     1075.48     1162.83    177.14 o 
   2  13   7     6864.46     6897.31    656.24 o 
   3  13   7     3770.99     3670.98    424.39 o 
   4  13   7      393.71      340.21    165.31 o 
  -5  14   7        2.98       40.01    174.60 o 
  -4  14   7     1018.13     1039.88    230.51 o 
  -3  14   7      331.46      337.35    160.17 o 
  -2  14   7      506.16      628.92    220.59 o 
  -1  14   7        2.21      -62.55    172.05 o 
   0  14   7     2839.77     3343.61    578.60 o 
   1  14   7     5538.52     5937.24    986.54 o 
   2  14   7      425.39      406.83    164.68 o 
   3  14   7     1443.69     1645.67    316.75 o 
  -3  15   7      317.10      463.01    215.43 o 
  -2  15   7      234.86      118.55    201.70 o 
  -1  15   7      225.57      187.15    203.95 o 
   0  15   7      229.74      186.07    196.07 o 
   1  15   7       69.71       56.93    162.43 o 
 -10   0   8        1.63       30.92    238.23 o 
  -9   0   8     2114.26     1883.22    344.07 o 
  -8   0   8      768.93      617.14    231.70 o 
  -7   0   8       39.72        7.84    143.72 o 
  -6   0   8     1572.34     1578.74    167.86 o 
  -5   0   8    27127.50    27593.40   2633.85 o 
  -4   0   8    22153.43    22559.32   2157.38 o 
  -3   0   8      666.06      565.57    101.38 o 
  -2   0   8    13613.02    13493.80    799.41 o 
  -1   0   8    18294.45    18872.73    460.57 o 
   0   0   8     5707.82     6290.05    223.73 o 
   1   0   8      504.74      500.11     95.44 o 
   2   0   8    11731.23    11554.88    565.31 o 
   3   0   8    12360.52    11908.80    329.52 o 
   4   0   8      906.17      967.42    140.68 o 
   5   0   8     5591.61     4926.68    396.33 o 
   6   0   8    14105.06    13908.11    672.89 o 
   7   0   8     3275.70     3614.00    413.75 o 
   8   0   8      112.85       36.58    252.61 o 
   9   0   8      269.76      185.97    300.08 o 
 -10   1   8     2099.89     2218.52    272.25 o 
  -9   1   8      861.49      831.80    191.61 o 
  -8   1   8      820.69      545.71    227.78 o 
  -7   1   8      342.00      330.45    107.19 o 
  -6   1   8     1630.55     1606.34    140.39 o 
  -5   1   8       70.23      126.41     65.06 o 
  -4   1   8     9854.54    10048.93    444.38 o 
  -3   1   8    27877.16    28958.66   1516.82 o 
  -2   1   8    21061.88    21598.79    384.53 o 
  -1   1   8      356.78      381.08     60.81 o 
   0   1   8      939.39     1018.00     78.97 o 
   1   1   8      481.95      469.31     66.63 o 
   2   1   8      546.02      526.09     72.46 o 
   3   1   8     7776.10     7603.93    207.45 o 
   4   1   8     9712.79     9065.85    266.11 o 
   5   1   8     2974.79     2802.80    241.06 o 
   6   1   8      239.56      308.35    151.06 o 
   7   1   8     1375.61     1302.14    221.68 o 
   8   1   8      679.06      823.96    223.85 o 
   9   1   8        8.54      -47.02    188.57 o 
 -10   2   8       66.88       34.41    249.12 o 
  -9   2   8       95.57       68.81    221.68 o 
  -8   2   8     2422.41     2454.13    234.59 o 
  -7   2   8     5859.38     6158.46    306.07 o 
  -6   2   8     1991.51     1972.87    199.69 o 
  -5   2   8      289.23      293.07    110.08 o 
  -4   2   8      242.75      224.64     79.27 o 
  -3   2   8      624.23      565.35     69.47 o 
  -2   2   8      430.14      493.20     65.69 o 
  -1   2   8      617.00      657.87     70.52 o 
   0   2   8    10307.60    10286.21    196.62 o 
   1   2   8     9560.65     9726.87    482.66 o 
   2   2   8       10.89        5.37     53.43 o 
   3   2   8     3816.39     3792.21    182.61 o 
   4   2   8     1035.71     1072.61    124.33 o 
   5   2   8      193.69      233.69    100.64 o 
   6   2   8      702.05      771.07    176.27 o 
   7   2   8     1044.79     1081.58    209.33 o 
   8   2   8     1404.23     1631.85    260.79 o 
 -10   3   8       98.43       96.25    260.44 o 
  -9   3   8      455.97      453.04    178.99 o 
  -8   3   8     1522.53     1507.32    208.26 o 
  -7   3   8     1277.38     1355.90    182.31 o 
  -6   3   8    14128.84    14059.17    605.60 o 
  -5   3   8    13322.20    13132.22    654.16 o 
  -4   3   8       64.52       84.20     88.64 o 
  -3   3   8     6458.74     6595.49    442.92 o 
  -2   3   8     1482.69     1468.43     90.41 o 
  -1   3   8        1.37       14.28     48.54 o 
   0   3   8      138.49      174.86     55.74 o 
   1   3   8     9979.95    10525.02    403.35 o 
   2   3   8    23039.66    22433.91    371.38 o 
   3   3   8     2006.10     1996.19    145.02 o 
   4   3   8     4494.22     4246.00    208.95 o 
   5   3   8     5719.33     5928.79    250.36 o 
   6   3   8      648.08      665.04    136.57 o 
   7   3   8       43.87       40.75    162.17 o 
   8   3   8      166.70      182.98    193.50 o 
 -10   4   8      657.79      565.15    216.21 o 
  -9   4   8      714.14      856.12    209.98 o 
  -8   4   8     1245.99     1326.51    205.66 o 
  -7   4   8     2234.57     2281.14    223.99 o 
  -6   4   8      798.45      855.98    154.03 o 
  -5   4   8    12968.43    13008.75    798.54 o 
  -4   4   8    22123.81    22142.28    881.72 o 
  -3   4   8    16593.60    16217.68   1251.05 o 
  -2   4   8      639.63      684.46     94.12 o 
  -1   4   8       16.64       61.87     66.33 o 
   0   4   8       20.22       16.36     52.37 o 
   1   4   8      131.80      137.41     58.16 o 
   2   4   8     6056.56     5776.63    225.68 o 
   3   4   8    17325.40    17375.36    776.69 o 
   4   4   8    10297.56    10180.35    299.02 o 
   5   4   8      784.65      783.04    112.00 o 
   6   4   8      663.53      638.77    140.85 o 
   7   4   8      489.22      604.99    199.54 o 
   8   4   8       47.84       22.19    187.73 o 
 -10   5   8       25.81       -2.42    189.70 o 
  -9   5   8     1367.21     1208.78    229.55 o 
  -8   5   8     4599.98     4832.05    327.21 o 
  -7   5   8     4622.11     4890.49    305.43 o 
  -6   5   8     2022.63     2344.86    290.06 o 
  -5   5   8     2969.53     3051.54    233.83 o 
  -4   5   8     2275.15     2375.49    269.37 o 
  -3   5   8        3.95       14.11     91.31 o 
  -2   5   8     5199.18     5436.59    265.67 o 
  -1   5   8    23601.90    23945.07    631.69 o 
   0   5   8    23462.07    24718.90    878.48 o 
   1   5   8     9955.58    10336.92    257.99 o 
   2   5   8      516.69      614.70    103.76 o 
   3   5   8     1211.96     1125.33    154.37 o 
   4   5   8      377.68      453.40     97.73 o 
   5   5   8     4218.65     3904.12    206.63 o 
   6   5   8     6424.06     6884.56    292.54 o 
   7   5   8     3678.37     3923.24    265.73 o 
   8   5   8     1086.03     1494.57    260.18 o 
  -9   6   8     6191.03     6085.61    553.99 o 
  -8   6   8     1016.00      844.17    198.75 o 
  -7   6   8      885.93      908.99    185.55 o 
  -6   6   8     1514.94     1418.94    184.31 o 
  -5   6   8      621.38      655.92    149.15 o 
  -4   6   8      708.40      768.50    141.47 o 
  -3   6   8    13153.67    14183.20   1005.85 o 
  -2   6   8    22223.00    23023.27   2056.34 o 
  -1   6   8     6999.73     7237.74    497.40 o 
   0   6   8     6017.09     6360.89    413.10 o 
   1   6   8    22562.47    23215.85   1007.59 o 
   2   6   8     2565.29     2627.57    165.50 o 
   3   6   8       89.62       72.21     78.31 o 
   4   6   8      793.85      864.23    115.21 o 
   5   6   8     5681.73     5794.07    482.84 o 
   6   6   8     5020.94     4798.40    360.02 o 
   7   6   8      301.59      307.89    152.99 o 
   8   6   8     5122.57     5836.42    335.42 o 
  -9   7   8      183.01      260.01    279.61 o 
  -8   7   8     1743.24     1891.14    249.88 o 
  -7   7   8     1805.25     1835.95    243.89 o 
  -6   7   8        3.51       49.11    128.55 o 
  -5   7   8      255.49      352.02    139.34 o 
  -4   7   8     4197.09     4311.42    584.69 o 
  -3   7   8     5699.73     6003.57    514.57 o 
  -2   7   8        6.21        5.24     95.25 o 
  -1   7   8     8725.07     9166.53    673.76 o 
   0   7   8    11793.69    12427.10    851.02 o 
   1   7   8     3690.08     3852.18    335.36 o 
   2   7   8       53.10       95.23    113.66 o 
   3   7   8      556.23      503.69     99.57 o 
   4   7   8     1224.47     1197.58    129.56 o 
   5   7   8        1.53      -21.37     92.47 o 
   6   7   8     1391.51     1467.82    159.70 o 
   7   7   8     2980.05     3375.45    261.44 o 
  -9   8   8      352.91      230.83    291.80 o 
  -8   8   8     1138.40     1127.51    225.89 o 
  -7   8   8     3306.94     3760.51    308.69 o 
  -6   8   8     1338.71     1330.75    199.80 o 
  -5   8   8        4.61       29.00    119.79 o 
  -4   8   8      722.86      758.90    163.55 o 
  -3   8   8      770.38     1005.76    291.15 o 
  -2   8   8      100.21       63.15    107.79 o 
  -1   8   8     1028.28     1045.90    162.44 o 
   0   8   8     3472.60     3786.49    501.29 o 
   1   8   8      495.01      652.47    147.48 o 
   2   8   8     1459.94     1421.83    188.01 o 
   3   8   8       66.33       91.22    103.62 o 
   4   8   8     1671.84     1491.40    142.30 o 
   5   8   8      802.26      834.89    135.52 o 
   6   8   8      759.12      601.45    141.48 o 
   7   8   8      282.15      229.65    166.07 o 
  -8   9   8     3439.48     4261.19    515.66 o 
  -7   9   8      502.27      630.22    200.10 o 
  -6   9   8      761.56      910.17    198.46 o 
  -5   9   8     5628.20     5841.34    590.57 o 
  -4   9   8      827.09      756.89    162.39 o 
  -3   9   8      226.62      234.83    138.52 o 
  -2   9   8     4474.36     4754.38    637.39 o 
  -1   9   8    11463.24    11767.77    414.73 o 
   0   9   8     3852.07     3624.44    520.02 o 
   1   9   8     3232.03     3224.45    495.63 o 
   2   9   8    11684.58    11891.83    820.88 o 
   3   9   8     4016.37     3700.68    528.05 o 
   4   9   8       12.92       -0.15    106.67 o 
   5   9   8      150.61      147.06    116.50 o 
   6   9   8      592.51      593.56    148.38 o 
   7   9   8     1409.67     1280.41    278.72 o 
  -8  10   8      380.93      360.56    206.43 o 
  -7  10   8     4463.73     4337.71    366.71 o 
  -6  10   8     4020.74     4135.76    263.77 o 
  -5  10   8      390.96      397.18    171.37 o 
  -4  10   8      269.37      192.49    138.83 o 
  -3  10   8      589.38      597.25    205.13 o 
  -2  10   8      881.96      867.27    171.81 o 
  -1  10   8      780.63      714.25    125.29 o 
   0  10   8    13209.29    13162.24   2362.51 o 
   1  10   8    10813.17    11559.81   1015.21 o 
   2  10   8     1663.76     1566.51    173.70 o 
   3  10   8      326.80      355.94    132.38 o 
   4  10   8      903.44      856.08    165.18 o 
   5  10   8        8.67      -14.67    138.44 o 
   6  10   8       49.46       61.16    153.96 o 
  -7  11   8      603.22      771.78    224.05 o 
  -6  11   8      123.24      156.40    139.47 o 
  -5  11   8      314.51      351.72    143.77 o 
  -4  11   8     1831.05     2018.84    266.04 o 
  -3  11   8     3325.42     3360.60    335.66 o 
  -2  11   8     3711.41     3864.21    334.81 o 
  -1  11   8      295.14      387.76    164.27 o 
   0  11   8      522.59      436.59    167.60 o 
   1  11   8      372.06      377.19    158.65 o 
   2  11   8     1561.91     1558.99    181.02 o 
   3  11   8     1885.18     1890.96    201.93 o 
   4  11   8     1326.18     1591.01    201.57 o 
   5  11   8      942.90      957.20    189.11 o 
  -6  12   8        1.81      -32.59    164.71 o 
  -5  12   8     1322.61     1585.31    237.85 o 
  -4  12   8     2287.65     2122.04    206.93 o 
  -3  12   8      407.62      445.27    141.39 o 
  -2  12   8     5272.16     5166.50    354.12 o 
  -1  12   8     2236.39     2554.34    267.59 o 
   0  12   8       11.72      -34.12    153.66 o 
   1  12   8      301.77      460.60    181.92 o 
   2  12   8       69.74       93.13    134.11 o 
   3  12   8      958.20     1102.18    185.41 o 
   4  12   8       70.61       16.33    138.48 o 
   5  12   8     1650.51     1486.91    265.36 o 
  -5  13   8        3.05      -42.20    165.97 o 
  -4  13   8      735.54      747.57    174.10 o 
  -3  13   8     1881.29     1971.94    318.92 o 
  -2  13   8       19.35       -7.24    167.32 o 
  -1  13   8     3904.74     4234.84    726.02 o 
   0  13   8     4359.61     4845.13    360.20 o 
   1  13   8      201.61      223.31    182.38 o 
   2  13   8      240.38      202.77    157.22 o 
   3  13   8        0.44      -39.01    142.80 o 
   4  13   8      522.58      686.49    187.97 o 
  -4  14   8     1542.23     1662.58    394.15 o 
  -3  14   8     1462.99     1483.57    206.74 o 
  -2  14   8      719.55      725.69    224.80 o 
  -1  14   8      140.64      222.54    191.43 o 
   0  14   8        9.37       23.45    177.72 o 
   1  14   8      783.25      868.38    229.74 o 
   2  14   8     1198.48     1156.01    202.16 o 
 -10   1   9      487.50      543.81    210.51 o 
  -9   1   9      579.82      547.44    185.91 o 
  -8   1   9     3297.47     2869.33    261.22 o 
  -7   1   9      671.81      514.55    148.25 o 
  -6   1   9       75.91       50.08     82.50 o 
  -5   1   9      230.91      218.49     90.80 o 
  -4   1   9     7966.20     7778.32    436.03 o 
  -3   1   9     4089.14     4395.78    168.60 o 
  -2   1   9     1439.92     1416.08     96.55 o 
  -1   1   9    19023.60    19436.09    278.10 o 
   0   1   9     9076.32     9301.85    202.33 o 
   1   1   9      267.87      262.70     68.99 o 
   2   1   9     2413.80     2464.70    151.06 o 
   3   1   9      115.39      179.44     90.69 o 
   4   1   9     4105.55     4045.59    202.56 o 
   5   1   9      239.25      228.30    139.35 o 
   6   1   9     3687.24     3655.62    287.82 o 
   7   1   9     3229.47     3545.93    309.69 o 
   8   1   9      793.04      927.42    243.54 o 
 -10   2   9     3922.36     3733.21    342.81 o 
  -9   2   9     3821.22     3264.74    297.47 o 
  -8   2   9      896.72      751.64    179.12 o 
  -7   2   9       27.13       20.27     97.57 o 
  -6   2   9      630.28      617.72    115.80 o 
  -5   2   9        1.23        2.37     83.79 o 
  -4   2   9       21.99       62.62     75.61 o 
  -3   2   9    17748.18    17585.70    709.14 o 
  -2   2   9    22634.46    22961.29    311.30 o 
  -1   2   9     5767.72     5688.10    169.29 o 
   0   2   9     1655.59     1503.54    141.76 o 
   1   2   9     7459.12     7452.51    276.85 o 
   2   2   9     1165.64     1263.97    100.86 o 
   3   2   9      206.20      253.35     93.49 o 
   4   2   9     4411.44     4400.50    305.28 o 
   5   2   9     8761.84     8600.20    297.52 o 
   6   2   9     3494.86     3673.90    290.82 o 
   7   2   9      429.74      430.99    194.02 o 
   8   2   9     2739.29     3030.16    328.55 o 
 -10   3   9      121.50       48.78    271.77 o 
  -9   3   9       56.44      125.87    224.73 o 
  -8   3   9      468.53      553.94    175.44 o 
  -7   3   9      983.42     1139.73    232.35 o 
  -6   3   9     4849.52     4892.00    470.37 o 
  -5   3   9     7451.81     7241.52    509.58 o 
  -4   3   9     3238.68     3188.46    178.13 o 
  -3   3   9       51.40       82.39     75.25 o 
  -2   3   9      622.05      703.08    101.15 o 
  -1   3   9     9559.61     9592.97    200.44 o 
   0   3   9     7922.65     7848.37    193.74 o 
   1   3   9     5056.92     5017.43    161.64 o 
   2   3   9     2547.91     2653.50    163.00 o 
   3   3   9     1286.87     1318.03    134.76 o 
   4   3   9       71.30       76.69     97.69 o 
   5   3   9     1882.27     1835.45    166.96 o 
   6   3   9     2316.63     2288.84    253.58 o 
   7   3   9     1315.17     1597.51    245.24 o 
   8   3   9     1163.80     1154.51    253.58 o 
  -9   4   9        1.82       -2.20    168.95 o 
  -8   4   9      950.45      925.21    197.39 o 
  -7   4   9     5304.30     5099.82    362.58 o 
  -6   4   9      157.29      114.68    124.36 o 
  -5   4   9     6567.86     6618.58    308.58 o 
  -4   4   9     5192.90     5365.83    416.58 o 
  -3   4   9      279.18      280.04     89.37 o 
  -2   4   9        2.39       22.70     74.76 o 
  -1   4   9      640.30      784.59    104.58 o 
   0   4   9     3670.89     3722.67    140.65 o 
   1   4   9      792.40      773.79    106.19 o 
   2   4   9     3122.33     3219.80    180.06 o 
   3   4   9     8934.87     8553.14    273.07 o 
   4   4   9     3734.44     3765.78    214.30 o 
   5   4   9      324.92      411.63    127.37 o 
   6   4   9      543.10      683.65    149.37 o 
   7   4   9       30.33       47.11    170.53 o 
   8   4   9      288.01      303.36    205.72 o 
  -9   5   9      401.23      346.90    192.92 o 
  -8   5   9     1199.91     1399.71    217.36 o 
  -7   5   9        0.02      -24.72    132.83 o 
  -6   5   9      942.48     1160.30    184.16 o 
  -5   5   9     1405.55     1416.18    196.42 o 
  -4   5   9     1814.64     1922.83    196.01 o 
  -3   5   9     6419.86     6302.49    329.31 o 
  -2   5   9      201.39      180.96     84.22 o 
  -1   5   9     6882.94     6929.06    301.64 o 
   0   5   9     1612.76     1714.85    134.03 o 
   1   5   9      674.64      711.11    106.28 o 
   2   5   9     4719.04     4629.16    293.91 o 
   3   5   9        6.86       58.81     95.82 o 
   4   5   9     2366.50     2573.56    191.28 o 
   5   5   9     1257.32     1353.48    166.88 o 
   6   5   9      550.79      528.31    148.36 o 
   7   5   9     1249.30     1357.86    251.91 o 
  -9   6   9      722.81      833.09    228.37 o 
  -8   6   9      576.07      690.66    202.42 o 
  -7   6   9       73.77       73.72    147.68 o 
  -6   6   9        0.33       47.04    127.00 o 
  -5   6   9       34.23      129.10    127.50 o 
  -4   6   9      684.65      687.93    145.97 o 
  -3   6   9     4056.49     4243.25    349.95 o 
  -2   6   9     4659.20     4701.86    209.55 o 
  -1   6   9     2416.92     2387.89    160.26 o 
   0   6   9        1.43      -57.64     95.20 o 
   1   6   9       84.65      127.09    117.95 o 
   2   6   9     1111.29     1083.12    168.76 o 
   3   6   9     1341.36     1476.03    155.13 o 
   4   6   9     1891.22     2050.35    184.50 o 
   5   6   9     1472.23     1619.23    180.07 o 
   6   6   9      376.92      480.45    155.72 o 
   7   6   9        1.10       38.29    152.78 o 
  -9   7   9      480.64      508.60    221.33 o 
  -8   7   9       14.86      -14.77    172.15 o 
  -7   7   9     2508.86     2579.12    260.48 o 
  -6   7   9    10506.43    10584.22    844.70 o 
  -5   7   9     5963.94     5721.52    683.56 o 
  -4   7   9      838.94      883.19    164.76 o 
  -3   7   9      785.98      731.94    158.88 o 
  -2   7   9      806.58      914.09    172.03 o 
  -1   7   9      222.14      228.16    127.65 o 
   0   7   9     3363.75     3513.16    545.06 o 
   1   7   9    14095.25    13624.26   1358.63 o 
   2   7   9     7167.20     7647.68    443.80 o 
   3   7   9      952.68     1208.00    193.00 o 
   4   7   9     1632.63     1973.02    217.23 o 
   5   7   9     2843.83     2653.04    187.02 o 
   6   7   9      679.60      766.54    171.69 o 
   7   7   9      334.26      397.38    169.33 o 
  -8   8   9     2771.65     2614.01    288.16 o 
  -7   8   9     5867.17     6017.18    412.66 o 
  -6   8   9      242.71      185.96    152.45 o 
  -5   8   9     4205.08     4447.75    304.69 o 
  -4   8   9    11597.21    11577.49    890.65 o 
  -3   8   9     3045.10     3006.51    254.71 o 
  -2   8   9      160.32      146.23    123.68 o 
  -1   8   9     1224.09     1213.16    173.05 o 
   0   8   9     5475.21     5432.65    647.63 o 
   1   8   9     2360.40     2416.92    367.58 o 
   2   8   9     5566.32     6209.21    640.01 o 
   3   8   9    13527.92    13840.65   1683.75 o 
   4   8   9     5155.57     4960.31    410.95 o 
   5   8   9      134.67      149.25    122.80 o 
   6   8   9      140.97      251.66    133.58 o 
  -8   9   9        0.08      -74.91    269.59 o 
  -7   9   9      350.98      423.50    198.65 o 
  -6   9   9     3049.93     3228.21    284.14 o 
  -5   9   9     4678.79     4636.37    322.11 o 
  -4   9   9      282.25      317.15    158.51 o 
  -3   9   9      627.26      609.29    168.70 o 
  -2   9   9      449.60      431.75    147.84 o 
  -1   9   9      104.13      106.61    132.08 o 
   0   9   9      617.29      727.21    169.84 o 
   1   9   9     1471.58     1538.58    207.38 o 
   2   9   9     2770.24     3065.82    528.95 o 
   3   9   9     1133.20     1182.62    209.77 o 
   4   9   9       65.96       33.37    123.69 o 
   5   9   9      823.27      712.90    174.17 o 
   6   9   9      212.25      270.09    157.57 o 
  -7  10   9       57.42       81.92    187.98 o 
  -6  10   9        3.58       18.21    170.92 o 
  -5  10   9      646.92      786.38    196.39 o 
  -4  10   9      395.98      300.46    167.31 o 
  -3  10   9       93.03      192.39    146.20 o 
  -2  10   9     2562.73     2696.00    321.42 o 
  -1  10   9      833.63      904.74    181.13 o 
   0  10   9      831.55      900.86    184.57 o 
   1  10   9      569.34      620.35    170.83 o 
   2  10   9      298.97      310.12    164.17 o 
   3  10   9      378.60      434.06    183.60 o 
   4  10   9        0.26      -58.19    131.60 o 
   5  10   9      584.78      571.65    167.75 o 
  -6  11   9     3536.31     3488.99    257.82 o 
  -5  11   9      524.80      497.55    154.90 o 
  -4  11   9      429.93      577.81    149.90 o 
  -3  11   9     2799.09     2677.41    287.38 o 
  -2  11   9      260.84      316.41    126.27 o 
  -1  11   9     1586.21     1482.40    227.39 o 
   0  11   9      166.34      140.22    149.24 o 
   1  11   9     3268.91     3562.94    623.24 o 
   2  11   9     3992.23     3813.48    323.58 o 
   3  11   9       11.34       11.29    171.62 o 
   4  11   9     2028.37     2184.56    233.14 o 
   5  11   9     1428.73     1357.49    209.10 o 
  -6  12   9      149.16      150.80    184.75 o 
  -5  12   9      861.17      910.44    180.01 o 
  -4  12   9     3693.23     3694.30    399.98 o 
  -3  12   9     1347.02     1379.03    180.14 o 
  -2  12   9      278.74      227.99    171.15 o 
  -1  12   9        0.32      -21.33    154.24 o 
   0  12   9       12.50        7.92    151.10 o 
   1  12   9       71.97       52.12    173.49 o 
   2  12   9      655.17      665.18    209.20 o 
   3  12   9     2171.83     2189.15    231.64 o 
   4  12   9      695.08      565.20    172.78 o 
  -4  13   9      932.02     1006.65    190.87 o 
  -3  13   9      403.52      461.33    164.75 o 
  -2  13   9      276.03      394.27    201.74 o 
  -1  13   9     2971.07     3381.70    439.45 o 
   0  13   9     1903.73     1993.70    373.03 o 
   1  13   9       26.23        6.93    182.96 o 
   2  13   9        0.94        0.33    187.22 o 
   3  13   9       77.38       45.22    191.55 o 
  -3  14   9      930.16      979.82    245.75 o 
  -2  14   9     2440.57     2620.76    312.73 o 
  -1  14   9      159.39       90.40    199.02 o 
   0  14   9      958.01     1128.15    268.28 o 
   1  14   9     1053.94     1096.58    256.46 o 
  -9   0  10      412.78      422.90    271.77 o 
  -8   0  10     2245.20     2134.08    342.76 o 
  -7   0  10     5909.26     5135.73    456.43 o 
  -6   0  10     1188.16     1188.99    257.83 o 
  -5   0  10      209.11      119.77    150.26 o 
  -4   0  10      354.49      429.34    162.67 o 
  -3   0  10     2298.99     2422.16    183.27 o 
  -2   0  10     4189.28     4055.18    215.40 o 
  -1   0  10     4660.54     4967.56    233.65 o 
   0   0  10    17096.12    17800.68    408.49 o 
   1   0  10     7182.95     7378.06    283.12 o 
   2   0  10      925.14      959.78    211.88 o 
   3   0  10     2120.16     2222.93    290.06 o 
   4   0  10     1147.56      847.53    236.49 o 
   5   0  10       80.23       71.43    181.61 o 
   6   0  10       18.53       11.76    221.68 o 
   7   0  10     2070.05     1988.61    391.97 o 
   8   0  10     1344.35     1924.59    400.68 o 
  -9   1  10     1774.36     1655.24    246.49 o 
  -8   1  10     1983.19     1617.41    227.40 o 
  -7   1  10        1.83       -0.56    120.28 o 
  -6   1  10     1028.61     1061.34    169.34 o 
  -5   1  10     1023.13     1015.86    126.94 o 
  -4   1  10      275.60      244.18     96.18 o 
  -3   1  10       21.58       -3.24     75.64 o 
  -2   1  10     3105.94     3392.45    142.39 o 
  -1   1  10     5665.70     5665.28    175.63 o 
   0   1  10     2531.10     2504.78    134.42 o 
   1   1  10     1425.91     1548.94    112.85 o 
   2   1  10     4144.86     3913.41    161.93 o 
   3   1  10     1734.90     1726.15    151.47 o 
   4   1  10      269.36      251.91    133.82 o 
   5   1  10      190.30      188.83    139.02 o 
   6   1  10     1246.11     1185.85    214.48 o 
   7   1  10      629.92      594.20    208.94 o 
   8   1  10      124.90      258.70    212.36 o 
  -9   2  10      309.72      227.09    177.54 o 
  -8   2  10     1036.45      977.85    206.18 o 
  -7   2  10      181.66      110.11    133.76 o 
  -6   2  10       39.14       37.97     95.88 o 
  -5   2  10     2030.70     2145.93    164.26 o 
  -4   2  10     4321.86     4218.36    274.46 o 
  -3   2  10      199.39      284.53     90.46 o 
  -2   2  10       31.49       44.34     79.68 o 
  -1   2  10       63.75      104.88     66.91 o 
   0   2  10      523.24      623.81     86.75 o 
   1   2  10       13.31        4.16     66.85 o 
   2   2  10     1575.07     1514.86    139.85 o 
   3   2  10     2250.68     2288.98    166.17 o 
   4   2  10      711.68      807.90    131.95 o 
   5   2  10       61.00      149.27    142.59 o 
   6   2  10        0.75      -23.71    158.76 o 
   7   2  10       51.73       74.47    184.63 o 
  -9   3  10     1329.58     1207.19    237.34 o 
  -8   3  10      545.46      528.22    179.82 o 
  -7   3  10     2388.23     2064.76    186.72 o 
  -6   3  10    10599.88    10108.61    591.59 o 
  -5   3  10     3947.31     3389.86    199.76 o 
  -4   3  10      167.54      174.91     95.92 o 
  -3   3  10      463.15      443.83    103.57 o 
  -2   3  10     2456.72     2641.78    167.39 o 
  -1   3  10     5230.37     5290.00    209.31 o 
   0   3  10     1989.42     1969.86    121.69 o 
   1   3  10    20022.82    20141.86    558.84 o 
   2   3  10    16215.90    15544.66    509.82 o 
   3   3  10     1858.76     1892.39    161.47 o 
   4   3  10     1526.69     1664.82    163.19 o 
   5   3  10     1413.80     1582.88    176.65 o 
   6   3  10       17.39       48.88    158.85 o 
   7   3  10        1.25        0.81    185.30 o 
  -9   4  10      767.02      949.88    332.31 o 
  -8   4  10    10535.52    10468.59    454.52 o 
  -7   4  10    10147.10    10233.97    596.89 o 
  -6   4  10     3282.62     3210.99    262.96 o 
  -5   4  10      619.98      586.76    121.04 o 
  -4   4  10     5202.01     4927.93    343.67 o 
  -3   4  10     3891.73     3882.21    196.65 o 
  -2   4  10     4469.67     4332.79    206.27 o 
  -1   4  10    10254.78    10573.46    282.19 o 
   0   4  10    17855.11    18717.41    360.92 o 
   1   4  10     3807.15     3672.14    188.40 o 
   2   4  10      932.80      847.36    123.22 o 
   3   4  10     8123.98     8150.54    281.82 o 
   4   4  10     5667.23     5552.05    259.20 o 
   5   4  10     1472.37     1613.08    183.58 o 
   6   4  10     1995.47     2126.90    267.30 o 
   7   4  10     1863.81     2031.29    287.97 o 
  -9   5  10      505.26      532.58    218.07 o 
  -8   5  10      144.67      133.25    171.38 o 
  -7   5  10      729.87      703.91    182.10 o 
  -6   5  10     3593.96     3472.16    340.58 o 
  -5   5  10     9232.83     9326.20    381.10 o 
  -4   5  10    17508.64    16760.80   1059.19 o 
  -3   5  10    11130.79    10808.04    621.17 o 
  -2   5  10     1366.93     1474.05    157.94 o 
  -1   5  10     2122.80     2481.33    168.66 o 
   0   5  10     6005.10     5844.88    299.48 o 
   1   5  10     8548.15     8817.75    356.56 o 
   2   5  10    14684.22    14081.44   1099.92 o 
   3   5  10     9516.98     9451.43    307.31 o 
   4   5  10     1952.71     2279.83    189.66 o 
   5   5  10        6.25       27.30    122.33 o 
   6   5  10     3027.35     3144.67    239.14 o 
   7   5  10     2729.14     3222.02    331.47 o 
  -8   6  10     1291.97     1295.70    271.55 o 
  -7   6  10     1049.04      905.69    199.17 o 
  -6   6  10     3922.05     4284.16    299.44 o 
  -5   6  10     4940.54     4873.47    308.39 o 
  -4   6  10        0.50       -5.47    115.92 o 
  -3   6  10    14328.32    13853.02    797.47 o 
  -2   6  10    31337.23    30687.15    947.59 o 
  -1   6  10     8110.43     8248.70    451.86 o 
   0   6  10      420.53      451.82    138.34 o 
   1   6  10      547.92      422.97    134.99 o 
   2   6  10     1036.09     1213.38    214.28 o 
   3   6  10      447.14      451.50    168.55 o 
   4   6  10     5938.56     6444.11    283.10 o 
   5   6  10    11887.53    12291.81    594.06 o 
   6   6  10     4711.45     5311.78    305.63 o 
   7   6  10       80.69      104.19    200.35 o 
  -8   7  10      352.16      359.32    199.26 o 
  -7   7  10      166.68      192.21    176.28 o 
  -6   7  10       75.33       94.70    155.21 o 
  -5   7  10     1877.85     2020.50    265.02 o 
  -4   7  10     4900.51     5160.75    395.24 o 
  -3   7  10     4503.94     4946.12    302.35 o 
  -2   7  10       63.11       59.45     92.88 o 
  -1   7  10     4087.60     3973.17    267.34 o 
   0   7  10     3189.27     3289.13    251.99 o 
   1   7  10      133.51      185.22    134.58 o 
   2   7  10     2359.29     2184.98    231.39 o 
   3   7  10     2260.44     2164.57    238.98 o 
   4   7  10     1866.48     1974.04    251.30 o 
   5   7  10        0.67       27.02    132.79 o 
   6   7  10     2228.11     2608.35    244.42 o 
  -8   8  10      491.18      415.80    216.80 o 
  -7   8  10      352.18      285.98    190.34 o 
  -6   8  10      134.95       94.59    156.21 o 
  -5   8  10     1377.46     1439.53    213.88 o 
  -4   8  10      207.27      259.05    151.51 o 
  -3   8  10        3.08       87.32    133.11 o 
  -2   8  10      301.67      408.92    154.51 o 
  -1   8  10       54.64      125.71    128.67 o 
   0   8  10      364.23      442.72    151.07 o 
   1   8  10      111.05      109.09    131.77 o 
   2   8  10      695.65      737.58    186.32 o 
   3   8  10      352.01      500.70    184.16 o 
   4   8  10      401.11      385.29    182.52 o 
   5   8  10        4.92       32.85    177.97 o 
   6   8  10       10.22       76.54    193.77 o 
  -7   9  10      550.07      656.86    219.63 o 
  -6   9  10     1669.84     1774.71    256.99 o 
  -5   9  10      141.16      122.88    153.47 o 
  -4   9  10     3237.52     3494.71    368.67 o 
  -3   9  10     3371.36     3171.52    274.89 o 
  -2   9  10       16.77       35.87    124.61 o 
  -1   9  10      840.64      860.58    179.32 o 
   0   9  10      182.03      254.37    149.78 o 
   1   9  10     1278.89     1320.46    208.57 o 
   2   9  10     1910.80     1820.14    241.10 o 
   3   9  10     1820.42     2100.57    251.99 o 
   4   9  10     4326.31     4735.63    640.88 o 
   5   9  10      833.34      875.41    234.78 o 
  -7  10  10       28.80        0.24    196.79 o 
  -6  10  10      341.83      392.72    204.01 o 
  -5  10  10     3403.14     3525.23    303.99 o 
  -4  10  10     1219.10     1243.69    233.66 o 
  -3  10  10      122.02      143.53    160.92 o 
  -2  10  10     1924.82     2086.04    241.92 o 
  -1  10  10     1042.89      924.85    190.68 o 
   0  10  10      192.40      176.51    156.06 o 
   1  10  10      352.16      363.69    167.69 o 
   2  10  10     1413.26     1487.39    298.99 o 
   3  10  10      653.95      618.71    210.35 o 
   4  10  10       23.11       77.34    175.34 o 
   5  10  10     2052.29     2414.93    332.09 o 
  -6  11  10       95.23      128.96    148.82 o 
  -5  11  10       26.10       34.78    183.08 o 
  -4  11  10       33.68       39.87    172.30 o 
  -3  11  10      742.99      666.66    203.98 o 
  -2  11  10      313.42      362.74    182.23 o 
  -1  11  10      675.63      691.03    302.47 o 
   0  11  10      463.79      513.65    189.17 o 
   1  11  10       29.26       12.36    161.53 o 
   2  11  10      339.85      392.22    184.15 o 
   3  11  10      259.01      323.89    199.90 o 
   4  11  10      338.75      164.07    183.53 o 
  -5  12  10      191.37      292.45    167.01 o 
  -4  12  10        1.04      -44.42    141.56 o 
  -3  12  10     1787.16     1914.49    216.92 o 
  -2  12  10     2247.31     2480.79    381.74 o 
  -1  12  10       59.35       75.24    178.46 o 
   0  12  10     1296.19     1418.33    365.41 o 
   1  12  10     1152.85      941.03    240.19 o 
   2  12  10        8.97        4.17    183.98 o 
   3  12  10      370.34      354.93    207.45 o 
  -3  13  10     1514.97     1532.29    257.19 o 
  -2  13  10       45.78       59.19    179.46 o 
  -1  13  10     1771.72     2080.70    287.50 o 
   0  13  10     1673.28     1629.09    274.28 o 
   1  13  10       31.80       12.97    189.42 o 
  -9   1  11        7.78       -2.89    173.82 o 
  -8   1  11       64.46       35.97    148.20 o 
  -7   1  11     2253.36     1843.27    230.33 o 
  -6   1  11     2673.30     2337.24    235.44 o 
  -5   1  11       64.29       62.51    111.73 o 
  -4   1  11     5890.76     5866.93    336.90 o 
  -3   1  11     5017.41     4604.50    208.57 o 
  -2   1  11      689.27      766.45    113.08 o 
  -1   1  11       97.30       96.46     75.18 o 
   0   1  11     1015.41     1160.77    108.66 o 
   1   1  11     3824.70     3866.74    167.91 o 
   2   1  11      118.85      115.97     94.26 o 
   3   1  11     5242.64     5079.00    231.46 o 
   4   1  11     4795.78     4624.53    295.02 o 
   5   1  11      988.85      855.22    200.63 o 
   6   1  11      329.59      487.10    194.20 o 
   7   1  11      435.97      502.61    227.58 o 
  -9   2  11        3.61        6.67    167.34 o 
  -8   2  11      125.23      148.09    166.92 o 
  -7   2  11       18.94       -8.87    135.87 o 
  -6   2  11     6488.76     5440.29    323.48 o 
  -5   2  11     9148.35     9114.21    516.14 o 
  -4   2  11     7336.49     7207.12    452.92 o 
  -3   2  11       16.03       35.65     85.69 o 
  -2   2  11     3713.42     3717.29    192.66 o 
  -1   2  11     1347.57     1360.86    136.03 o 
   0   2  11       58.66       52.89     75.25 o 
   1   2  11     5518.66     5585.00    228.03 o 
   2   2  11    11234.74    11232.95    311.92 o 
   3   2  11     4148.17     4087.52    221.58 o 
   4   2  11      125.57      170.04    149.20 o 
   5   2  11     3227.08     3390.12    289.71 o 
   6   2  11     1907.12     2051.60    266.39 o 
   7   2  11      102.19       42.42    203.87 o 
  -9   3  11     1903.55     1493.17    246.68 o 
  -8   3  11      923.89      750.66    201.03 o 
  -7   3  11      723.95      686.79    208.84 o 
  -6   3  11     1318.49     1349.39    162.51 o 
  -5   3  11        0.27       -7.64     97.56 o 
  -4   3  11     3992.60     4039.02    264.12 o 
  -3   3  11     5477.12     5392.83    281.92 o 
  -2   3  11     5921.89     5972.49    236.86 o 
  -1   3  11     4749.63     4965.53    215.89 o 
   0   3  11     1308.42     1243.47    133.86 o 
   1   3  11        6.53        5.10     87.38 o 
   2   3  11     1487.40     1547.07    155.20 o 
   3   3  11     1719.42     1670.09    164.62 o 
   4   3  11     3505.16     3415.59    221.98 o 
   5   3  11     2700.23     2990.13    278.21 o 
   6   3  11      431.39      510.44    208.02 o 
   7   3  11       41.08       38.51    205.34 o 
  -9   4  11      118.50       86.18    172.51 o 
  -8   4  11     1678.37     1602.53    250.07 o 
  -7   4  11     2747.00     2496.37    215.49 o 
  -6   4  11      194.35      207.64    115.75 o 
  -5   4  11      193.86      167.22    109.78 o 
  -4   4  11      642.16      706.71    127.53 o 
  -3   4  11     3623.99     3550.05    225.41 o 
  -2   4  11     2048.41     1968.68    196.47 o 
  -1   4  11     1130.34     1043.54    130.36 o 
   0   4  11     8520.51     8724.31    358.46 o 
   1   4  11     3874.85     3920.69    260.96 o 
   2   4  11       21.97        1.14     91.09 o 
   3   4  11      107.77      120.73    114.35 o 
   4   4  11       55.03       58.30    118.91 o 
   5   4  11      787.59      696.96    156.92 o 
   6   4  11       11.20      -47.83    180.00 o 
  -8   5  11      639.58      604.96    210.80 o 
  -7   5  11      302.34      222.18    138.39 o 
  -6   5  11      930.62      756.11    145.54 o 
  -5   5  11       53.99       23.43     99.63 o 
  -4   5  11     2089.76     2132.11    179.14 o 
  -3   5  11      924.47      893.12    130.28 o 
  -2   5  11      375.68      393.92    110.61 o 
  -1   5  11     3561.65     3520.78    404.60 o 
   0   5  11      171.30      123.72    122.50 o 
   1   5  11     1773.61     1848.20    200.08 o 
   2   5  11     1748.85     1770.76    209.89 o 
   3   5  11     1475.20     1671.08    217.56 o 
   4   5  11     2324.40     2380.24    206.41 o 
   5   5  11       21.35       32.82    133.70 o 
   6   5  11     1460.73     1653.95    269.75 o 
  -8   6  11      140.00      139.32    192.78 o 
  -7   6  11       80.37      105.40    174.15 o 
  -6   6  11     1763.96     1648.93    235.07 o 
  -5   6  11     2225.21     1968.72    214.62 o 
  -4   6  11      578.55      526.60    131.23 o 
  -3   6  11       39.51       64.91     98.40 o 
  -2   6  11      282.41      297.29    109.22 o 
  -1   6  11     1698.63     1755.36    201.23 o 
   0   6  11      726.39      821.59    167.39 o 
   1   6  11     1391.97     1490.40    199.17 o 
   2   6  11     1080.13      962.17    210.14 o 
   3   6  11      235.39      306.95    167.53 o 
   4   6  11        4.64      -27.85    159.37 o 
   5   6  11      645.31      720.62    170.32 o 
   6   6  11      395.74      436.54    177.38 o 
  -8   7  11     2018.30     2223.87    289.06 o 
  -7   7  11       86.02      110.45    174.99 o 
  -6   7  11      858.48     1011.40    209.88 o 
  -5   7  11      599.71      551.44    176.48 o 
  -4   7  11       23.37       24.48    109.99 o 
  -3   7  11     1759.72     1678.38    173.00 o 
  -2   7  11     7224.07     7455.86    464.05 o 
  -1   7  11     6714.70     6960.53    356.14 o 
   0   7  11      497.12      537.76    161.22 o 
   1   7  11     2209.71     2381.44    247.06 o 
   2   7  11     3320.94     3129.31    275.32 o 
   3   7  11      664.23      626.39    193.82 o 
   4   7  11      343.94      336.65    184.79 o 
   5   7  11      681.51      671.30    220.29 o 
   6   7  11     1625.05     1562.72    272.22 o 
  -7   8  11     3979.63     4360.64    364.31 o 
  -6   8  11      756.60      721.94    212.22 o 
  -5   8  11       22.74       -5.16    143.25 o 
  -4   8  11      608.02      661.66    188.28 o 
  -3   8  11     3550.54     3894.96    299.10 o 
  -2   8  11     1545.96     1297.32    324.69 o 
  -1   8  11     3727.50     3587.94    282.74 o 
   0   8  11    11585.35    11499.15   1337.72 o 
   1   8  11     7387.45     7041.57    448.37 o 
   2   8  11      360.69      405.56    169.34 o 
   3   8  11      963.79      844.71    210.79 o 
   4   8  11       29.20       -3.82    168.42 o 
   5   8  11      245.30      193.54    193.98 o 
  -7   9  11       10.16      -58.09    193.15 o 
  -6   9  11        1.47      212.09    184.01 o 
  -5   9  11       55.07       84.42    168.88 o 
  -4   9  11      234.76      214.38    167.53 o 
  -3   9  11     1148.21     1085.42    208.14 o 
  -2   9  11     1291.37     1435.88    218.88 o 
  -1   9  11     2006.87     2183.77    373.03 o 
   0   9  11       60.43       81.76    156.11 o 
   1   9  11      914.74      932.61    209.03 o 
   2   9  11     1145.67     1302.40    277.43 o 
   3   9  11       66.32      121.68    175.26 o 
   4   9  11      363.07      397.21    209.95 o 
  -6  10  11       12.28       23.72    197.22 o 
  -5  10  11      343.88      281.22    201.06 o 
  -4  10  11       76.64       41.95    167.01 o 
  -3  10  11      822.35      988.59    215.57 o 
  -2  10  11      368.31      465.72    182.43 o 
  -1  10  11      113.25       83.09    163.01 o 
   0  10  11      191.06      255.57    171.30 o 
   1  10  11        2.77       21.71    168.63 o 
   2  10  11      530.97      542.92    194.84 o 
   3  10  11      199.79      178.39    186.24 o 
   4  10  11      384.33      480.16    208.29 o 
  -5  11  11       11.59      -31.21    192.63 o 
  -4  11  11     1236.21     1549.89    256.62 o 
  -3  11  11        7.62       51.47    176.16 o 
  -2  11  11     3600.43     3512.60    457.30 o 
  -1  11  11     4663.59     4380.90    543.32 o 
   0  11  11      132.71       68.17    176.43 o 
   1  11  11      933.58      942.75    225.96 o 
   2  11  11      973.82      970.46    273.08 o 
   3  11  11        0.28      -58.61    169.30 o 
  -4  12  11      266.42      279.37    166.62 o 
  -3  12  11      906.48      705.02    224.35 o 
  -2  12  11      775.99      738.14    228.19 o 
  -1  12  11      282.72      317.61    204.78 o 
   0  12  11     2835.71     2838.12    454.04 o 
   1  12  11     2371.93     2390.54    306.65 o 
   2  12  11      473.32      559.78    215.37 o 
  -9   0  12     2672.82     2269.96    421.15 o 
  -8   0  12      471.77      471.24    274.38 o 
  -7   0  12        3.23       90.15    220.81 o 
  -6   0  12      668.48      593.19    233.88 o 
  -5   0  12      111.19      104.53    178.13 o 
  -4   0  12    20886.14    18435.84    736.91 o 
  -3   0  12    30569.34    29353.63    895.01 o 
  -2   0  12    19629.78    19597.39    712.52 o 
  -1   0  12      495.16      453.53    135.04 o 
   0   0  12    10614.46    10695.16    557.47 o 
   1   0  12     5984.43     6008.94    332.52 o 
   2   0  12      193.50      140.24    182.92 o 
   3   0  12     2925.41     2623.18    349.73 o 
   4   0  12     9414.66     9102.07    587.53 o 
   5   0  12     6087.99     5581.71    503.90 o 
   6   0  12      194.30      147.64    280.91 o 
  -8   1  12     2178.38     2173.04    274.53 o 
  -7   1  12     2602.95     2315.19    266.78 o 
  -6   1  12     4431.79     3926.56    305.89 o 
  -5   1  12     4428.19     4006.73    287.66 o 
  -4   1  12     3079.47     2773.02    244.13 o 
  -3   1  12      210.68      189.74    102.18 o 
  -2   1  12     8057.08     8139.35    275.93 o 
  -1   1  12    11251.03    11400.36    313.68 o 
   0   1  12    12248.79    11971.42    273.50 o 
   1   1  12     2553.09     2720.10    160.56 o 
   2   1  12     1135.04     1225.69    146.56 o 
   3   1  12     1049.05      962.76    186.91 o 
   4   1  12        7.17      -18.24    148.52 o 
   5   1  12     3296.35     3295.59    298.37 o 
   6   1  12     5385.09     5808.33    402.94 o 
  -8   2  12     2580.33     2003.55    263.50 o 
  -7   2  12     1256.10     1100.65    211.37 o 
  -6   2  12      119.80      136.83    146.12 o 
  -5   2  12     2113.26     1850.20    225.57 o 
  -4   2  12     3885.74     3567.22    227.75 o 
  -3   2  12     1716.26     1734.09    159.75 o 
  -2   2  12     2153.26     2161.19    168.41 o 
  -1   2  12     2484.56     2581.11    180.34 o 
   0   2  12      690.10      683.92    126.28 o 
   1   2  12      182.96      218.44    106.25 o 
   2   2  12     4673.09     4638.14    235.99 o 
   3   2  12     5288.30     5352.86    258.99 o 
   4   2  12     1267.12     1419.90    221.59 o 
   5   2  12       92.45       60.06    174.66 o 
   6   2  12        6.93       43.69    183.55 o 
  -8   3  12        9.29       -1.01    153.73 o 
  -7   3  12      917.81      923.97    205.63 o 
  -6   3  12     3368.81     2692.62    264.65 o 
  -5   3  12       32.93       37.15    109.37 o 
  -4   3  12     1148.86     1012.94    147.99 o 
  -3   3  12       87.89      124.71    101.00 o 
  -2   3  12     3150.51     2934.80    194.65 o 
  -1   3  12     1663.33     1665.34    153.78 o 
   0   3  12      735.79      861.97    174.65 o 
   1   3  12     7356.31     7294.39    344.26 o 
   2   3  12     2082.15     2013.63    215.43 o 
   3   3  12      289.56      311.02    128.57 o 
   4   3  12     1078.90      963.46    204.80 o 
   5   3  12       67.30       78.17    171.58 o 
   6   3  12      105.94      142.57    203.70 o 
  -8   4  12      461.69      518.76    199.56 o 
  -7   4  12      677.98      561.49    197.49 o 
  -6   4  12       72.55       51.88    122.20 o 
  -5   4  12        6.71       -8.86    103.92 o 
  -4   4  12      693.63      745.38    138.95 o 
  -3   4  12     2441.14     2301.75    181.62 o 
  -2   4  12      237.95      252.98    108.63 o 
  -1   4  12     1197.76     1253.37    186.70 o 
   0   4  12     3233.07     3200.23    260.23 o 
   1   4  12     1235.76     1179.70    182.75 o 
   2   4  12      225.22      204.17    150.60 o 
   3   4  12       13.15       -5.35    149.51 o 
   4   4  12      193.64      215.66    136.95 o 
   5   4  12      287.54      231.20    191.90 o 
   6   4  12       14.85       35.76    190.31 o 
  -8   5  12      106.74      124.28    172.64 o 
  -7   5  12     1438.99     1209.93    190.03 o 
  -6   5  12      514.51      530.28    150.81 o 
  -5   5  12        6.21      -19.14    109.48 o 
  -4   5  12      576.69      584.91    133.45 o 
  -3   5  12      430.56      470.99    125.90 o 
  -2   5  12     1006.43     1058.11    143.35 o 
  -1   5  12     1245.63     1360.15    195.85 o 
   0   5  12     1604.13     1739.05    211.78 o 
   1   5  12      882.85      870.76    174.15 o 
   2   5  12        1.92       -4.82    137.60 o 
   3   5  12     1802.31     1874.67    241.72 o 
   4   5  12      912.39      961.37    212.51 o 
   5   5  12      420.60      359.31    212.47 o 
  -7   6  12        6.53      -15.86    140.71 o 
  -6   6  12     1047.98      964.89    172.87 o 
  -5   6  12     3871.62     3592.39    240.85 o 
  -4   6  12      341.49      306.62    131.66 o 
  -3   6  12      760.88      721.40    140.98 o 
  -2   6  12     1103.69      976.11    191.37 o 
  -1   6  12      450.81      429.79    158.74 o 
   0   6  12      654.14      715.72    174.92 o 
   1   6  12      602.58      596.90    180.45 o 
   2   6  12     1701.28     1694.53    230.20 o 
   3   6  12     2261.47     2374.60    272.36 o 
   4   6  12       13.55      -11.46    175.02 o 
   5   6  12      849.61      738.33    233.28 o 
  -7   7  12       34.96       19.91    145.91 o 
  -6   7  12      369.75      302.46    153.62 o 
  -5   7  12      237.29      236.44    137.47 o 
  -4   7  12     2435.71     2321.87    204.69 o 
  -3   7  12      335.58      417.57    168.47 o 
  -2   7  12      511.29      562.83    179.98 o 
  -1   7  12      261.81      305.96    157.60 o 
   0   7  12       40.38       51.51    134.73 o 
   1   7  12      221.30      281.84    168.72 o 
   2   7  12      422.24      303.70    175.56 o 
   3   7  12     1582.09     1658.75    249.22 o 
   4   7  12      321.36      284.94    202.75 o 
   5   7  12       92.41       38.08    191.48 o 
  -6   8  12      206.03      206.74    150.20 o 
  -5   8  12      337.42      394.32    154.87 o 
  -4   8  12     1181.31     1214.07    173.68 o 
  -3   8  12     1469.54     1526.21    236.75 o 
  -2   8  12     2212.62     2116.79    307.26 o 
  -1   8  12     1297.80     1554.91    231.31 o 
   0   8  12      162.55      252.67    165.55 o 
   1   8  12      965.08      810.63    197.77 o 
   2   8  12     2704.27     2718.60    302.47 o 
   3   8  12     1016.65     1165.69    236.35 o 
   4   8  12      598.37      837.04    241.13 o 
  -6   9  12     4547.17     4255.98    602.77 o 
  -5   9  12     1623.99     1659.43    210.28 o 
  -4   9  12      102.86      179.06    179.14 o 
  -3   9  12      825.76      900.93    207.87 o 
  -2   9  12       88.32      126.38    161.15 o 
  -1   9  12      420.01      489.60    190.74 o 
   0   9  12     6599.36     6714.88    570.76 o 
   1   9  12     7052.14     7399.21    912.65 o 
   2   9  12     2927.38     2891.13    406.78 o 
   3   9  12      203.38      283.64    208.18 o 
  -5  10  12     5115.89     4940.55    392.72 o 
  -4  10  12     4814.68     5105.13    390.01 o 
  -3  10  12     2128.59     2149.66    279.13 o 
  -2  10  12     1436.14     1401.30    244.53 o 
  -1  10  12     1455.51     1606.57    365.62 o 
   0  10  12      696.40      665.51    206.71 o 
   1  10  12     1127.60     1127.87    397.20 o 
   2  10  12     6526.24     6491.79    415.68 o 
   3  10  12     4442.13     4483.07    825.32 o 
  -4  11  12      942.92     1056.16    245.07 o 
  -3  11  12       15.58       51.52    189.85 o 
  -2  11  12     2417.40     2416.18    293.56 o 
  -1  11  12     3005.35     3113.35    349.07 o 
   0  11  12     2098.99     2308.17    284.76 o 
   1  11  12     1563.09     1481.69    297.25 o 
  -8   1  13        0.46        2.99    162.06 o 
  -7   1  13     1808.85     1512.76    245.42 o 
  -6   1  13     3126.41     2389.58    262.81 o 
  -5   1  13      728.14      743.56    178.50 o 
  -4   1  13       89.63       58.27    140.40 o 
  -3   1  13      152.11      197.15    134.42 o 
  -2   1  13     1328.99     1421.79    156.30 o 
  -1   1  13        4.57        2.27    104.03 o 
   0   1  13     1966.34     1980.29    173.89 o 
   1   1  13     3282.36     3224.22    212.36 o 
   2   1  13     2058.24     2003.63    227.42 o 
   3   1  13        0.39       61.92    154.36 o 
   4   1  13       55.74       98.86    175.60 o 
   5   1  13       61.68       27.10    188.16 o 
  -8   2  13     3943.49     3227.89    313.47 o 
  -7   2  13     2793.43     2276.45    277.33 o 
  -6   2  13       21.09      -12.36    153.05 o 
  -5   2  13     1446.16     1312.68    206.00 o 
  -4   2  13      311.44      243.94    152.66 o 
  -3   2  13      132.90      133.74    111.22 o 
  -2   2  13     3370.16     3375.42    231.51 o 
  -1   2  13     8625.57     9012.85    306.86 o 
   0   2  13     4648.59     4952.88    298.54 o 
   1   2  13      417.94      366.30    150.94 o 
   2   2  13     3450.56     3330.38    222.41 o 
   3   2  13     4263.63     4216.40    309.72 o 
   4   2  13      413.66      406.17    190.78 o 
   5   2  13       41.20       12.85    190.32 o 
  -8   3  13        0.41        7.43    165.58 o 
  -7   3  13      897.42      801.56    216.42 o 
  -6   3  13     3012.91     2717.60    283.25 o 
  -5   3  13     4010.15     3531.43    312.71 o 
  -4   3  13     2514.78     2553.47    201.34 o 
  -3   3  13      801.01      831.38    142.49 o 
  -2   3  13       72.75       91.81    109.83 o 
  -1   3  13      646.39      738.17    135.24 o 
   0   3  13     3123.84     3134.06    262.51 o 
   1   3  13     4142.68     4071.53    295.49 o 
   2   3  13     2537.93     2968.79    268.72 o 
   3   3  13     1071.08     1044.25    207.86 o 
   4   3  13      437.75      334.03    184.16 o 
   5   3  13      215.63      158.07    202.36 o 
  -7   4  13      356.87      284.95    189.60 o 
  -6   4  13     1171.46     1086.40    215.38 o 
  -5   4  13      936.69      816.46    161.97 o 
  -4   4  13      662.61      645.89    147.97 o 
  -3   4  13     6002.14     6060.55    308.64 o 
  -2   4  13     2855.92     2805.91    204.23 o 
  -1   4  13      112.64      109.02    140.99 o 
   0   4  13       77.26       70.25    144.66 o 
   1   4  13      562.89      496.62    173.16 o 
   2   4  13      502.88      636.87    190.17 o 
   3   4  13      553.26      605.71    195.25 o 
   4   4  13     2534.13     2976.39    446.85 o 
   5   4  13     1534.85     1568.56    263.46 o 
  -7   5  13     1002.91      790.44    225.58 o 
  -6   5  13       92.54       31.19    132.99 o 
  -5   5  13      418.42      456.07    153.96 o 
  -4   5  13     2151.22     1853.04    190.20 o 
  -3   5  13      196.36      223.59    125.18 o 
  -2   5  13     1612.28     1517.51    220.17 o 
  -1   5  13     1575.16     1486.76    213.97 o 
   0   5  13      411.98      496.77    174.35 o 
   1   5  13      961.41     1062.30    196.47 o 
   2   5  13       60.71      -16.37    152.20 o 
   3   5  13     1437.80     1689.04    249.74 o 
   4   5  13      657.99      735.43    228.97 o 
   5   5  13      475.06      590.57    341.45 o 
  -7   6  13      408.10      356.73    166.73 o 
  -6   6  13      237.64      155.60    150.43 o 
  -5   6  13       24.20       26.48    132.51 o 
  -4   6  13      376.58      340.19    143.82 o 
  -3   6  13      173.33      201.18    167.57 o 
  -2   6  13      733.21      749.58    188.15 o 
  -1   6  13     1482.32     1366.87    222.97 o 
   0   6  13      736.58      922.15    205.38 o 
   1   6  13        6.92       23.10    163.63 o 
   2   6  13      652.44      642.41    201.84 o 
   3   6  13      202.88      164.02    195.85 o 
   4   6  13      230.30      176.95    207.30 o 
  -6   7  13      481.95      409.39    169.11 o 
  -5   7  13     4015.92     3893.14    270.35 o 
  -4   7  13     4847.04     4616.02    365.11 o 
  -3   7  13      465.20      427.10    190.32 o 
  -2   7  13      822.09      814.11    205.42 o 
  -1   7  13     1366.11     1497.29    230.01 o 
   0   7  13      218.98       85.16    167.84 o 
   1   7  13       94.01       68.82    174.83 o 
   2   7  13     1694.63     1850.69    267.51 o 
   3   7  13     2902.89     3014.85    318.89 o 
   4   7  13      569.09      707.29    231.54 o 
  -6   8  13     1434.27     1150.51    251.85 o 
  -5   8  13      596.26      480.11    171.15 o 
  -4   8  13      644.10      655.15    214.74 o 
  -3   8  13     4793.22     4901.73    355.85 o 
  -2   8  13     3347.73     2811.99    292.14 o 
  -1   8  13      152.85      205.21    177.41 o 
   0   8  13      207.32      340.85    190.67 o 
   1   8  13      613.00      498.83    206.28 o 
   2   8  13      624.66      632.35    224.61 o 
   3   8  13      121.82      125.33    191.06 o 
  -5   9  13      244.91      287.43    217.35 o 
  -4   9  13      946.53      909.19    232.35 o 
  -3   9  13      192.36      148.37    189.95 o 
  -2   9  13       27.07       58.13    175.69 o 
  -1   9  13      112.06      130.02    173.50 o 
   0   9  13       47.83       58.26    175.38 o 
   1   9  13       97.52      113.63    193.69 o 
   2   9  13       39.93       51.31    199.01 o 
  -3  10  13      471.41      535.17    224.69 o 
  -2  10  13      204.12      103.64    182.82 o 
  -1  10  13       95.73       67.80    180.41 o 
   0  10  13      216.55      150.79    197.68 o 
   1  10  13        0.30      -11.83    178.21 o 
  -7   0  14     3706.92     3235.09    441.62 o 
  -6   0  14     3839.92     3123.60    419.41 o 
  -5   0  14     3943.19     3465.05    425.95 o 
  -4   0  14      917.14      734.73    278.74 o 
  -3   0  14     8877.21     8949.64    589.70 o 
  -2   0  14     3413.81     3397.98    409.40 o 
  -1   0  14      381.62      373.68    233.44 o 
   0   0  14     2064.88     2070.06    327.08 o 
   1   0  14     5211.18     4726.77    445.11 o 
   2   0  14     1841.56     1959.43    343.20 o 
   3   0  14      554.52      449.90    273.95 o 
   4   0  14     4602.20     4421.47    515.23 o 
  -7   1  14        2.49       21.73    171.34 o 
  -6   1  14     1240.65     1096.41    226.06 o 
  -5   1  14     4312.40     3874.47    436.62 o 
  -4   1  14     2932.78     2857.16    275.25 o 
  -3   1  14     3042.56     2933.97    273.53 o 
  -2   1  14        1.28      125.10    152.90 o 
  -1   1  14       78.65       57.72    147.81 o 
   0   1  14        5.04       -2.76    141.23 o 
   1   1  14     1790.46     2077.23    236.24 o 
   2   1  14     3844.96     3245.33    337.53 o 
   3   1  14     4142.82     3924.80    327.64 o 
   4   1  14     1145.71     1108.82    242.50 o 
  -7   2  14      535.49      460.47    200.41 o 
  -6   2  14        2.72      -19.94    156.89 o 
  -5   2  14       19.79        3.08    151.55 o 
  -4   2  14      278.06      198.47    161.25 o 
  -3   2  14      822.44      685.77    189.04 o 
  -2   2  14     1815.52     1877.48    228.79 o 
  -1   2  14     3427.76     3400.15    230.97 o 
   0   2  14      487.90      646.12    182.54 o 
   1   2  14      171.27      237.63    163.34 o 
   2   2  14      870.91      795.71    294.85 o 
   3   2  14      902.80      924.62    316.63 o 
   4   2  14       93.00        4.92    187.97 o 
  -7   3  14     2807.05     2641.12    300.26 o 
  -6   3  14     1083.89      867.63    221.24 o 
  -5   3  14      216.19      279.90    174.23 o 
  -4   3  14     1437.21     1233.20    220.92 o 
  -3   3  14      126.25      100.38    125.45 o 
  -2   3  14      176.78      142.96    127.08 o 
  -1   3  14      207.91      281.10    166.07 o 
   0   3  14     3588.21     3996.35    312.10 o 
   1   3  14     3164.36     3190.83    284.30 o 
   2   3  14       49.74       48.94    169.38 o 
   3   3  14     1095.28     1366.68    357.13 o 
   4   3  14     1339.83     1663.71    392.85 o 
  -6   4  14     2736.83     2638.12    298.45 o 
  -5   4  14     3123.78     2729.30    283.19 o 
  -4   4  14     1153.64     1023.82    169.01 o 
  -3   4  14      103.18      103.47    127.65 o 
  -2   4  14       20.17       27.12    154.53 o 
  -1   4  14       39.88       39.67    158.24 o 
   0   4  14     1271.69     1719.14    239.23 o 
   1   4  14     3655.32     3386.76    296.27 o 
   2   4  14     5042.61     4929.90    358.69 o 
   3   4  14     1482.47     1608.62    263.46 o 
   4   4  14      272.62      179.44    300.95 o 
  -6   5  14       60.39       95.22    175.83 o 
  -5   5  14       19.41       17.74    143.16 o 
  -4   5  14      663.95      606.97    161.28 o 
  -3   5  14     3505.65     3688.86    337.75 o 
  -2   5  14     5937.87     5920.14    458.83 o 
  -1   5  14     2465.80     2619.56    270.80 o 
   0   5  14      266.17      254.90    175.08 o 
   1   5  14      116.02       89.32    175.51 o 
   2   5  14      599.88      569.64    204.74 o 
   3   5  14      573.04      575.93    223.94 o 
  -6   6  14      139.82      101.04    155.55 o 
  -5   6  14      820.59      914.37    187.97 o 
  -4   6  14     2484.96     2620.89    234.38 o 
  -3   6  14     2688.67     2599.66    280.48 o 
  -2   6  14       61.50       -4.31    166.96 o 
  -1   6  14     1517.27     1424.07    233.35 o 
   0   6  14     4906.61     4534.70    343.22 o 
   1   6  14     1176.42     1511.85    252.32 o 
   2   6  14      165.07      100.22    192.97 o 
   3   6  14      331.27      233.22    215.92 o 
  -5   7  14     1219.71     1161.78    203.80 o 
  -4   7  14      337.15      280.78    199.80 o 
  -3   7  14      266.15      310.52    196.77 o 
  -2   7  14     3122.63     2951.08    378.47 o 
  -1   7  14     1905.39     1922.93    312.05 o 
   0   7  14      276.09      297.22    189.13 o 
   1   7  14      107.65       33.46    179.65 o 
   2   7  14        1.42      -39.74    194.00 o 
  -4   8  14      154.13       86.82    186.75 o 
  -3   8  14      273.22      227.64    192.97 o 
  -2   8  14     1558.50     1451.22    257.36 o 
  -1   8  14     1367.19     1536.83    259.09 o 
   0   8  14      343.28      314.35    205.69 o 
   1   8  14       14.56      -12.94    182.97 o 
  -3   9  14     1471.64     1367.96    265.01 o 
  -2   9  14     1594.97     1722.17    270.87 o 
  -1   9  14      166.62      130.89    184.37 o 
   0   9  14     1527.49     1610.01    406.13 o 
  -6   1  15      386.09      318.74    196.47 o 
  -5   1  15     1157.80      976.91    222.55 o 
  -4   1  15      123.55       43.92    168.10 o 
  -3   1  15     1530.53     1535.80    232.82 o 
  -2   1  15     3782.91     3631.24    304.38 o 
  -1   1  15     3025.11     2981.40    284.30 o 
   0   1  15       81.66       36.58    237.36 o 
   1   1  15      504.30      332.31    260.01 o 
   2   1  15       56.83       34.84    258.27 o 
   3   1  15      194.25      356.26    299.21 o 
  -6   2  15       15.21       -0.83    166.12 o 
  -5   2  15     1175.35     1214.33    233.22 o 
  -4   2  15     3799.87     3824.60    324.28 o 
  -3   2  15     3911.34     3437.02    311.63 o 
  -2   2  15      652.61      508.45    188.28 o 
  -1   2  15     1843.88     1845.33    362.36 o 
   0   2  15     2910.71     3077.87    417.23 o 
   1   2  15      719.90      576.15    201.60 o 
   2   2  15      652.65      606.69    321.85 o 
   3   2  15      861.79     1012.16    353.21 o 
  -6   3  15      597.87      511.82    206.56 o 
  -5   3  15      132.98      121.46    181.84 o 
  -4   3  15      136.46       91.83    172.14 o 
  -3   3  15     1808.78     1709.00    251.61 o 
  -2   3  15     1959.27     1952.90    360.18 o 
  -1   3  15     3034.07     2714.11    281.07 o 
   0   3  15     1018.12      865.48    217.20 o 
   1   3  15       86.65      148.72    183.94 o 
   2   3  15       21.15      -70.12    263.49 o 
   3   3  15       92.95       47.47    293.98 o 
  -5   4  15      825.29      760.56    222.34 o 
  -4   4  15       16.09      -53.57    169.69 o 
  -3   4  15        8.31       12.62    173.14 o 
  -2   4  15      357.33      416.85    190.86 o 
  -1   4  15      460.52      391.32    198.64 o 
   0   4  15       88.27      176.54    185.85 o 
   1   4  15     2102.18     2128.13    271.45 o 
   2   4  15     2284.35     2018.44    285.28 o 
  -5   5  15      783.88      579.40    207.56 o 
  -4   5  15      342.48      231.80    157.21 o 
  -3   5  15      388.45      308.33    191.20 o 
  -2   5  15      734.24      659.09    217.04 o 
  -1   5  15       83.63       31.31    183.53 o 
   0   5  15      478.87      619.57    217.33 o 
   1   5  15      149.67      199.60    201.19 o 
   2   5  15       45.66      -28.12    196.30 o 
  -4   6  15     1065.50     1081.83    244.47 o 
  -3   6  15      788.64      574.07    210.28 o 
  -2   6  15       94.76       26.45    183.27 o 
  -1   6  15       94.30      131.81    184.20 o 
   0   6  15      330.98      480.89    214.33 o 
   1   6  15      353.03      315.36    206.98 o 
  -3   7  15      214.81      168.91    188.31 o 
  -2   7  15      362.38      436.92    203.26 o 
  -1   7  15     2554.98     2562.34    379.13 o 
   0   7  15     2819.39     2815.44    314.09 o 
  -5   0  16      222.73       89.72    249.99 o 
  -4   0  16       10.81       36.15    267.41 o 
  -3   0  16       24.96      141.55    274.82 o 
  -2   0  16     1246.48     1403.70    358.87 o 
  -1   0  16      883.24      713.39    310.09 o 
  -4   1  16      537.06      527.21    211.15 o 
  -3   1  16     1085.13      930.71    236.56 o 
  -2   1  16        5.93      -44.01    181.82 o 
  -1   1  16      163.76      121.95    279.17 o 
  -4   2  16        7.74      -48.48    183.87 o 
  -3   2  16      165.52      180.92    190.53 o 
  -2   2  16       37.48       61.41    248.69 o 
  -1   2  16       93.71      150.69    278.74 o 
   0   2  16        3.95      108.88    274.38 o 
   1   2  16      516.50      538.75    318.37 o 
  -4   3  16        8.71        9.54    175.91 o 
  -3   3  16      154.44       75.35    269.59 o 
  -2   3  16        0.47      -43.12    263.06 o 
  -1   3  16     1938.59     1981.21    379.78 o 
   0   3  16     2882.65     3050.86    452.08 o 
   1   3  16     2211.20     1998.63    397.20 o 
  -3   4  16     2661.66     2664.99    442.50 o 
  -2   4  16     3600.60     3495.97    462.53 o 
  -1   4  16     2478.73     2419.79    405.48 o 
   0   4  16       93.74       42.79    199.25 o 
  -2   5  16     1694.87     1494.73    378.47 o 
  -1   5  16     3235.11     3066.54    445.11 o 
                                                 
